# Supplementary material for: The effect of antibiotics on the gut microbiome: a metagenomics analysis of microbial shift and gut antibiotic resistance in antibiotic treated mice
Source: BMC Genomics. 2020 Mar 30;21:263. doi: 10.1186/s12864-020-6665-2 (PMC7106814; doi:10.1186/s12864-020-6665-2)
Supplement: Supplementary file 2 — Additional file 2: Supplementary Table 2. Statistically significant genera between control and treatment groups. [file 12864_2020_6665_MOESM2_ESM.xlsx]

## Sheet: a. amp 24 hrs vs ctrl
Genus	Log2FC	PValue	FDR

## Sheet: b. amp 48 hrs vs ctrl
Genus	Log2FC	PValue	FDR
Bacteria;Firmicutes;Clostridia;Clostridiales;Lachnospiraceae;uncultured	-9.99544	1.67211e-06	8.86218e-05
Bacteria;Firmicutes;Clostridia;Clostridiales;Lachnospiraceae;Unclassified Lachnospiraceae	-9.04462	5.21862e-06	0.000184391
Bacteria;Firmicutes;Clostridia;Clostridiales;Lachnospiraceae;Lachnospiraceae NK4A136 group	-8.47963	1.31378e-07	1.3926e-05
Bacteria;Bacteroidetes;Bacteroidia;Bacteroidales;Tannerellaceae;Parabacteroides	-8.47192	0.00274108	0.013207
Bacteria;Firmicutes;Clostridia;Clostridiales;Ruminococcaceae;Unclassified Ruminococcaceae	-8.15688	8.26348e-05	0.00218982
Bacteria;Bacteroidetes;Bacteroidia;Bacteroidales;Bacteroidaceae;Bacteroides	-8.0067	0.00434307	0.0164416
Bacteria;Firmicutes;Clostridia;Clostridiales;Ruminococcaceae;Oscillibacter	-7.42799	0.00101343	0.00716155
Bacteria;Firmicutes;Clostridia;Clostridiales;Lachnospiraceae;Lachnospiraceae UCG-001	-7.27741	0.00246334	0.012434
Bacteria;Firmicutes;Clostridia;Clostridiales;Ruminococcaceae;Anaerotruncus	-7.19828	0.000881111	0.00716155
Bacteria;Firmicutes;Clostridia;Clostridiales;Ruminococcaceae;uncultured	-6.85075	0.00024369	0.0043052
Bacteria;Firmicutes;Clostridia;Clostridiales;Ruminococcaceae;Ruminococcaceae UCG-014	-6.81724	0.000163518	0.00346658
Bacteria;Bacteroidetes;Bacteroidia;Bacteroidales;Rikenellaceae;Alistipes	-6.7421	0.0132875	0.0370652
Bacteria;Firmicutes;Clostridia;Clostridiales;Ruminococcaceae;Ruminiclostridium 9	-6.2096	0.000619428	0.00602523
Bacteria;Firmicutes;Clostridia;Clostridiales;Lachnospiraceae;Roseburia	-6.06321	0.000360972	0.00546614
Bacteria;Deferribacteres;Deferribacteres;Deferribacterales;Deferribacteraceae;Mucispirillum	-5.92557	0.00530343	0.0187388
Bacteria;Firmicutes;Clostridia;Clostridiales;Lachnospiraceae;Blautia	-5.9208	0.000668891	0.00602523
Bacteria;Firmicutes;Bacilli;Lactobacillales;Lactobacillaceae;Lactobacillus	-5.64959	0.00147753	0.00870101
Bacteria;Firmicutes;Clostridia;Clostridiales;Lachnospiraceae;Lachnoclostridium 5	-5.46534	0.00125928	0.00834273
Bacteria;Bacteroidetes;Bacteroidia;Bacteroidales;Unclassified Bacteroidales;	-4.97023	0.00984967	0.0295148
Bacteria;Firmicutes;Clostridia;Clostridiales;Ruminococcaceae;Ruminiclostridium 6	-4.86522	0.00159233	0.00888352
Bacteria;Bacteroidetes;Bacteroidia;Bacteroidales;Tannerellaceae;Unclassified Tannerellaceae	-4.7647	0.013673	0.0371625
Bacteria;Firmicutes;Clostridia;Clostridiales;Lachnospiraceae;Lachnoclostridium	-4.57041	0.00142096	0.00870101
Bacteria;Firmicutes;Clostridia;Clostridiales;Ruminococcaceae;[Eubacterium] coprostanoligenes group	-4.56591	0.00100094	0.00716155
Bacteria;Tenericutes;Mollicutes;Mollicutes RF39;Unclassified Mollicutes RF39;	-4.55586	0.00343255	0.0139942
Bacteria;Firmicutes;Clostridia;Clostridiales;Lachnospiraceae;A2	-4.51587	0.0105126	0.0301173
Bacteria;Firmicutes;Clostridia;Clostridiales;Lachnospiraceae;GCA-900066575	-4.36634	0.00313036	0.0132727
Bacteria;Verrucomicrobia;Verrucomicrobiae;Verrucomicrobiales;Akkermansiaceae;Akkermansia	-4.24143	0.017381	0.0428462
Bacteria;Firmicutes;Clostridia;Clostridiales;Lachnospiraceae;Lachnospiraceae UCG-008	-4.15112	0.00988221	0.0295148
Bacteria;Firmicutes;Clostridia;Clostridiales;Lachnospiraceae;[Eubacterium] xylanophilum group	-4.07565	0.000659032	0.00602523
Bacteria;Firmicutes;Clostridia;Clostridiales;Lachnospiraceae;Eisenbergiella	-4.02363	0.00419334	0.0164416
Bacteria;Firmicutes;Clostridia;Clostridiales;Lachnospiraceae;ASF356	-4.02302	0.00287606	0.0132549
Bacteria;Actinobacteria;Actinobacteria;Micrococcales;Intrasporangiaceae;Lapillicoccus	-3.88212	0.000468357	0.00602523
Bacteria;Firmicutes;Clostridia;Clostridiales;Ruminococcaceae;Ruminococcus 1	-3.86177	0.00220098	0.0116652
Bacteria;Tenericutes;Mollicutes;Mollicutes RF39;uncultured bacterium;Unclassified uncultured bacterium	-3.84548	0.0148069	0.0382812
Bacteria;Firmicutes;Clostridia;Clostridiales;Lachnospiraceae;Lachnospiraceae FCS020 group	-3.64183	0.00303904	0.0132727
Bacteria;Bacteroidetes;Bacteroidia;Unclassified Bacteroidia;;	-3.6126	0.0145296	0.0382812
Bacteria;Firmicutes;Unclassified Firmicutes;;;	-3.31707	0.00648139	0.0221622
Bacteria;Firmicutes;Clostridia;Clostridiales;Lachnospiraceae;Tyzzerella 3	-3.27105	0.0100239	0.0295148
Bacteria;Firmicutes;Clostridia;Clostridiales;Ruminococcaceae;Ruminiclostridium 5	-3.01267	0.0199332	0.0469537
Bacteria;Firmicutes;Clostridia;Clostridiales;Peptococcaceae;uncultured	-2.99519	0.0208027	0.0479367
Bacteria;Firmicutes;Clostridia;Clostridiales;Unclassified Clostridiales;	-2.92363	0.0084157	0.0272207
Bacteria;Firmicutes;Clostridia;Clostridiales;Clostridiales vadinBB60 group;Unclassified Clostridiales vadinBB60 group	-2.83601	0.0152912	0.0385921
Bacteria;Proteobacteria;Gammaproteobacteria;Unclassified Gammaproteobacteria;;	2.66241	0.0194499	0.0468567
Bacteria;Proteobacteria;Alphaproteobacteria;Rickettsiales;Mitochondria;Unclassified Mitochondria	2.74919	0.00847436	0.0272207
Bacteria;Cyanobacteria;Oxyphotobacteria;Chloroplast;Unclassified Chloroplast;	3.43905	0.000682101	0.00602523
Bacteria;Proteobacteria;Gammaproteobacteria;Pseudomonadales;Moraxellaceae;Acinetobacter	3.84377	0.00494741	0.0180836

## Sheet: c. amp 72 hrs vs ctrl
Genus	Log2FC	PValue	FDR
Bacteria;Firmicutes;Clostridia;Clostridiales;Lachnospiraceae;Lachnospiraceae NK4A136 group	-10.2869	2.23154e-07	2.36543e-05
Bacteria;Firmicutes;Clostridia;Clostridiales;Lachnospiraceae;uncultured	-9.40175	1.80084e-05	0.000822368
Bacteria;Firmicutes;Clostridia;Clostridiales;Lachnospiraceae;Unclassified Lachnospiraceae	-9.17624	2.94611e-05	0.000822368
Bacteria;Firmicutes;Clostridia;Clostridiales;Clostridiales vadinBB60 group;uncultured bacterium	-8.99865	0.000119202	0.00157943
Bacteria;Firmicutes;Clostridia;Clostridiales;Clostridiales vadinBB60 group;Unclassified Clostridiales vadinBB60 group	-8.92151	4.1628e-05	0.000882514
Bacteria;Bacteroidetes;Bacteroidia;Bacteroidales;Tannerellaceae;Parabacteroides	-8.47192	0.00721555	0.0246725
Bacteria;Firmicutes;Clostridia;Clostridiales;Ruminococcaceae;Unclassified Ruminococcaceae	-8.46786	0.000281043	0.00331006
Bacteria;Firmicutes;Clostridia;Clostridiales;Unclassified Clostridiales;	-8.34116	3.10328e-05	0.000822368
Bacteria;Bacteroidetes;Bacteroidia;Bacteroidales;Bacteroidaceae;Bacteroides	-8.0067	0.0106523	0.0322611
Bacteria;Firmicutes;Clostridia;Clostridiales;Ruminococcaceae;Oscillibacter	-7.42799	0.00301687	0.015228
Bacteria;Firmicutes;Clostridia;Clostridiales;Lachnospiraceae;Lachnospiraceae UCG-001	-7.27741	0.00649206	0.0237296
Bacteria;Firmicutes;Clostridia;Clostridiales;Ruminococcaceae;uncultured	-7.27289	0.00064682	0.00623299
Bacteria;Firmicutes;Clostridia;Clostridiales;Ruminococcaceae;Anaerotruncus	-7.19828	0.00265822	0.0148301
Bacteria;Firmicutes;Clostridia;Clostridiales;Ruminococcaceae;Ruminococcaceae UCG-014	-6.94297	0.000559596	0.00593171
Bacteria;Firmicutes;Clostridia;Clostridiales;Lachnospiraceae;Roseburia	-6.22706	0.00105364	0.00819129
Bacteria;Firmicutes;Clostridia;Clostridiales;Ruminococcaceae;Ruminiclostridium 9	-6.2096	0.0019173	0.0119549
Bacteria;Tenericutes;Mollicutes;Anaeroplasmatales;Anaeroplasmataceae;Anaeroplasma	-6.18421	0.00467519	0.0190604
Bacteria;Firmicutes;Unclassified Firmicutes;;;	-6.16044	0.000804004	0.00710204
Bacteria;Firmicutes;Clostridia;Clostridiales;Lachnospiraceae;Blautia	-6.08465	0.0018058	0.0119549
Bacteria;Firmicutes;Bacilli;Lactobacillales;Lactobacillaceae;Lactobacillus	-5.7428	0.00379721	0.0168315
Bacteria;Firmicutes;Clostridia;Clostridiales;Lachnospiraceae;Lachnoclostridium 5	-5.46534	0.00350847	0.0168315
Bacteria;Tenericutes;Mollicutes;Mollicutes RF39;Unclassified Mollicutes RF39;	-4.96098	0.00592622	0.022435
Bacteria;Firmicutes;Clostridia;Clostridiales;Ruminococcaceae;Ruminiclostridium 6	-4.86522	0.00423997	0.0179775
Bacteria;Firmicutes;Clostridia;Clostridiales;Lachnospiraceae;Lachnoclostridium	-4.57041	0.00381091	0.0168315
Bacteria;Firmicutes;Clostridia;Clostridiales;Ruminococcaceae;[Eubacterium] coprostanoligenes group	-4.56591	0.00280043	0.0148423
Bacteria;Firmicutes;Clostridia;Clostridiales;Lachnospiraceae;GCA-900066575	-4.36634	0.00754757	0.0250013
Bacteria;Actinobacteria;Actinobacteria;Micrococcales;Intrasporangiaceae;Lapillicoccus	-4.21438	0.00108187	0.00819129
Bacteria;Firmicutes;Clostridia;Clostridiales;Lachnospiraceae;[Eubacterium] xylanophilum group	-4.07565	0.00191113	0.0119549
Bacteria;Firmicutes;Clostridia;Clostridiales;Lachnospiraceae;Eisenbergiella	-4.02363	0.00964732	0.0300769
Bacteria;Firmicutes;Clostridia;Clostridiales;Lachnospiraceae;ASF356	-4.02302	0.00695245	0.0245653
Bacteria;Firmicutes;Clostridia;Clostridiales;Ruminococcaceae;Ruminococcus 1	-3.86177	0.00548567	0.0215363
Bacteria;Firmicutes;Clostridia;Clostridiales;Lachnospiraceae;Lachnospiraceae FCS020 group	-3.64183	0.00822599	0.0264229
Bacteria;Cyanobacteria;Oxyphotobacteria;Chloroplast;Unclassified Chloroplast;	4.29281	8.09696e-05	0.00122611
Bacteria;Proteobacteria;Gammaproteobacteria;Pseudomonadales;Moraxellaceae;Acinetobacter	4.30122	0.00263175	0.0148301
Bacteria;Proteobacteria;Alphaproteobacteria;Rickettsiales;Mitochondria;Unclassified Mitochondria	4.39888	7.15623e-05	0.00122611

## Sheet: d. cipro 24 hrs vs ctrl
Genus	Log2FC	PValue	FDR
Bacteria;Firmicutes;Clostridia;Clostridiales;Ruminococcaceae;Oscillibacter	-7.28146	2.60016e-06	2.79517e-05
Bacteria;Firmicutes;Clostridia;Clostridiales;Lachnospiraceae;Lachnospiraceae NK4A136 group	-6.8402	0.00345643	0.0141549
Bacteria;Firmicutes;Clostridia;Clostridiales;Ruminococcaceae;uncultured	-6.58909	2.27936e-07	4.27851e-06
Bacteria;Firmicutes;Clostridia;Clostridiales;Lachnospiraceae;uncultured	-6.50032	3.48095e-08	1.49681e-06
Bacteria;Firmicutes;Clostridia;Clostridiales;Lachnospiraceae;Unclassified Lachnospiraceae	-6.42761	4.07559e-07	5.84168e-06
Bacteria;Firmicutes;Clostridia;Clostridiales;Ruminococcaceae;Unclassified Ruminococcaceae	-6.39589	6.38113e-09	5.48777e-07
Bacteria;Firmicutes;Clostridia;Clostridiales;Clostridiales vadinBB60 group;Unclassified Clostridiales vadinBB60 group	-6.2945	1.24974e-06	1.5354e-05
Bacteria;Firmicutes;Clostridia;Clostridiales;Unclassified Clostridiales;	-5.43229	1.04952e-07	3.00862e-06
Bacteria;Bacteroidetes;Bacteroidia;Bacteroidales;Tannerellaceae;Parabacteroides	-5.36073	0.00458826	0.0179359
Bacteria;Firmicutes;Clostridia;Clostridiales;Lachnospiraceae;Lachnospiraceae UCG-001	-5.18272	0.00186789	0.00803192
Bacteria;Firmicutes;Clostridia;Clostridiales;Ruminococcaceae;Anaerotruncus	-5.16008	3.23615e-05	0.000253008
Bacteria;Firmicutes;Clostridia;Clostridiales;Ruminococcaceae;Ruminiclostridium 6	-5.09623	0.00012654	0.000777315
Bacteria;Firmicutes;Clostridia;Clostridiales;Lachnospiraceae;Blautia	-5.02756	8.72196e-05	0.000576991
Bacteria;Firmicutes;Clostridia;Clostridiales;Clostridiales vadinBB60 group;uncultured bacterium	-5.02382	7.96795e-06	7.61382e-05
Bacteria;Firmicutes;Clostridia;Clostridiales;Ruminococcaceae;Ruminiclostridium 9	-4.99777	3.17992e-05	0.000253008
Bacteria;Deferribacteres;Deferribacteres;Deferribacterales;Deferribacteraceae;Mucispirillum	-4.85932	0.00112473	0.00509089
Bacteria;Firmicutes;Clostridia;Clostridiales;Lachnospiraceae;Lachnoclostridium 5	-4.76517	0.000548032	0.0027724
Bacteria;Firmicutes;Clostridia;Clostridiales;Lachnospiraceae;Eisenbergiella	-4.51845	0.000725569	0.00346661
Bacteria;Firmicutes;Clostridia;Clostridiales;Lachnospiraceae;Lachnoclostridium	-4.36751	0.000376329	0.00202277
Bacteria;Firmicutes;Clostridia;Clostridiales;Lachnospiraceae;Roseburia	-4.26564	4.77473e-05	0.000342189
Bacteria;Firmicutes;Clostridia;Clostridiales;Lachnospiraceae;Lachnospiraceae FCS020 group	-3.62344	0.00508368	0.0190085
Bacteria;Firmicutes;Unclassified Firmicutes;;;	-3.40211	0.000309193	0.0017727
Bacteria;Firmicutes;Clostridia;Clostridiales;Peptococcaceae;uncultured	-3.3268	0.0123369	0.0442074
Bacteria;Unclassified Bacteria;;;;	-2.98418	2.48751e-07	4.27851e-06

## Sheet: e. cipro 48 hrs vs ctrl
Genus	Log2FC	PValue	FDR
Bacteria;Firmicutes;Clostridia;Clostridiales;Lachnospiraceae;Lachnospiraceae NK4A136 group	-11.1612	0.000181169	0.000973784
Bacteria;Firmicutes;Clostridia;Clostridiales;Lachnospiraceae;Unclassified Lachnospiraceae	-8.91475	5.85747e-08	1.25936e-06
Bacteria;Firmicutes;Clostridia;Clostridiales;Lachnospiraceae;uncultured	-8.46339	7.60516e-09	3.27022e-07
Bacteria;Firmicutes;Clostridia;Clostridiales;Ruminococcaceae;Unclassified Ruminococcaceae	-8.18398	1.72335e-09	1.48208e-07
Bacteria;Firmicutes;Clostridia;Clostridiales;Ruminococcaceae;Oscillibacter	-7.47869	2.34832e-06	2.52444e-05
Bacteria;Firmicutes;Clostridia;Clostridiales;Clostridiales vadinBB60 group;Unclassified Clostridiales vadinBB60 group	-7.35971	6.73239e-07	8.27122e-06
Bacteria;Firmicutes;Clostridia;Clostridiales;Unclassified Clostridiales;	-7.3344	2.59795e-08	7.44746e-07
Bacteria;Firmicutes;Clostridia;Clostridiales;Ruminococcaceae;uncultured	-6.80722	1.96774e-07	3.38451e-06
Bacteria;Firmicutes;Clostridia;Clostridiales;Ruminococcaceae;Ruminiclostridium 9	-6.3186	1.35453e-05	0.000116489
Bacteria;Firmicutes;Clostridia;Clostridiales;Lachnospiraceae;Blautia	-6.20822	4.1233e-05	0.000264686
Bacteria;Firmicutes;Clostridia;Clostridiales;Clostridiales vadinBB60 group;uncultured bacterium	-6.15296	3.26699e-06	3.12179e-05
Bacteria;Deferribacteres;Deferribacteres;Deferribacterales;Deferribacteraceae;Mucispirillum	-5.68644	0.000618038	0.00271148
Bacteria;Firmicutes;Clostridia;Clostridiales;Lachnospiraceae;Lachnospiraceae UCG-001	-5.59242	0.00143851	0.00589102
Bacteria;Firmicutes;Clostridia;Clostridiales;Ruminococcaceae;Anaerotruncus	-5.39994	2.60501e-05	0.000203664
Bacteria;Firmicutes;Clostridia;Clostridiales;Lachnospiraceae;Lachnoclostridium 5	-5.34474	0.000351545	0.00167961
Bacteria;Bacteroidetes;Bacteroidia;Bacteroidales;Tannerellaceae;Parabacteroides	-5.23793	0.00495524	0.0190085
Bacteria;Firmicutes;Clostridia;Clostridiales;Ruminococcaceae;Ruminiclostridium 6	-5.09623	0.00012654	0.000725494
Bacteria;Firmicutes;Unclassified Firmicutes;;;	-4.95123	4.30885e-05	0.000264686
Bacteria;Firmicutes;Clostridia;Clostridiales;Lachnospiraceae;Eisenbergiella	-4.6376	0.000630578	0.00271148
Bacteria;Firmicutes;Clostridia;Clostridiales;Lachnospiraceae;Roseburia	-4.50476	3.09922e-05	0.000222111
Bacteria;Firmicutes;Clostridia;Clostridiales;Lachnospiraceae;Lachnoclostridium	-4.50001	0.000316961	0.00160345
Bacteria;Firmicutes;Clostridia;Clostridiales;Lachnospiraceae;Lachnospiraceae FCS020 group	-3.62344	0.00508368	0.0190085
Bacteria;Firmicutes;Clostridia;Clostridiales;Lachnospiraceae;[Eubacterium] xylanophilum group	-3.48083	0.00794681	0.0284761
Bacteria;Actinobacteria;Actinobacteria;Micrococcales;Intrasporangiaceae;Lapillicoccus	-3.32915	0.0122584	0.0408068
Bacteria;Firmicutes;Clostridia;Clostridiales;Peptococcaceae;uncultured	-3.3268	0.0123369	0.0408068
Bacteria;Unclassified Bacteria;;;;	-2.92967	2.9917e-07	4.28811e-06

## Sheet: f. cipro 72 hrs vs ctrl
Genus	Log2FC	PValue	FDR
Bacteria;Firmicutes;Clostridia;Clostridiales;Lachnospiraceae;Lachnospiraceae NK4A136 group	-11.3352	0.000549347	0.00314959
Bacteria;Firmicutes;Clostridia;Clostridiales;Lachnospiraceae;uncultured	-8.61816	3.93279e-08	1.6911e-06
Bacteria;Firmicutes;Clostridia;Clostridiales;Lachnospiraceae;Unclassified Lachnospiraceae	-8.48088	4.09149e-07	8.79671e-06
Bacteria;Firmicutes;Clostridia;Clostridiales;Ruminococcaceae;Unclassified Ruminococcaceae	-8.17091	9.97898e-09	8.58192e-07
Bacteria;Firmicutes;Clostridia;Clostridiales;Ruminococcaceae;Oscillibacter	-7.47869	7.12937e-06	7.66408e-05
Bacteria;Firmicutes;Clostridia;Clostridiales;Unclassified Clostridiales;	-7.43497	1.0488e-07	3.00656e-06
Bacteria;Firmicutes;Clostridia;Clostridiales;Clostridiales vadinBB60 group;Unclassified Clostridiales vadinBB60 group	-7.24607	2.6593e-06	3.4373e-05
Bacteria;Firmicutes;Clostridia;Clostridiales;Ruminococcaceae;uncultured	-6.90779	7.3242e-07	1.25976e-05
Bacteria;Firmicutes;Clostridia;Clostridiales;Ruminococcaceae;Ruminiclostridium 9	-6.3186	3.75688e-05	0.000323091
Bacteria;Firmicutes;Clostridia;Clostridiales;Lachnospiraceae;Blautia	-6.20822	0.000109609	0.000744986
Bacteria;Firmicutes;Clostridia;Clostridiales;Clostridiales vadinBB60 group;uncultured bacterium	-6.03932	1.19097e-05	0.000113804
Bacteria;Firmicutes;Clostridia;Clostridiales;Lachnospiraceae;Lachnospiraceae UCG-001	-5.59242	0.00309619	0.0126796
Bacteria;Deferribacteres;Deferribacteres;Deferribacterales;Deferribacteraceae;Mucispirillum	-5.58229	0.0017521	0.00753402
Bacteria;Firmicutes;Clostridia;Clostridiales;Ruminococcaceae;Anaerotruncus	-5.39994	6.83937e-05	0.000534714
Bacteria;Firmicutes;Clostridia;Clostridiales;Lachnospiraceae;Lachnoclostridium 5	-5.34474	0.000821815	0.00414519
Bacteria;Firmicutes;Clostridia;Clostridiales;Ruminococcaceae;Ruminiclostridium 6	-5.09623	0.000254572	0.0015638
Bacteria;Bacteroidetes;Bacteroidia;Bacteroidales;Tannerellaceae;Parabacteroides	-5.02493	0.0116045	0.0442064
Bacteria;Firmicutes;Clostridia;Clostridiales;Lachnospiraceae;Roseburia	-4.78909	0.000112614	0.000744986
Bacteria;Firmicutes;Clostridia;Clostridiales;Lachnospiraceae;Eisenbergiella	-4.6376	0.00139709	0.00632368
Bacteria;Firmicutes;Clostridia;Clostridiales;Lachnospiraceae;Lachnoclostridium	-4.50001	0.000727504	0.00391033
Bacteria;Firmicutes;Clostridia;Clostridiales;Lachnospiraceae;Lachnospiraceae FCS020 group	-3.62344	0.0118226	0.0442064
Bacteria;Unclassified Bacteria;;;;	-2.67635	2.7978e-06	3.4373e-05
Bacteria;Firmicutes;Unclassified Firmicutes;;;	-1.931	0.012672	0.0454079
Bacteria;Firmicutes;Bacilli;Lactobacillales;Lactobacillaceae;Lactobacillus	5.33958	0.000867597	0.00414519

## Sheet: g. fosfo 24 hrs vs ctrl
Genus	Log2FC	PValue	FDR
Bacteria;Firmicutes;Clostridia;Clostridiales;Lachnospiraceae;Lachnospiraceae NK4A136 group	-10.8251	4.39428e-12	1.66983e-10
Bacteria;Firmicutes;Clostridia;Clostridiales;Lachnospiraceae;uncultured	-9.79276	8.41963e-08	1.06649e-06
Bacteria;Firmicutes;Clostridia;Clostridiales;Lachnospiraceae;Unclassified Lachnospiraceae	-8.97221	3.3999e-12	1.66983e-10
Bacteria;Firmicutes;Clostridia;Clostridiales;Ruminococcaceae;Unclassified Ruminococcaceae	-8.38854	1.06045e-07	1.15134e-06
Bacteria;Firmicutes;Clostridia;Clostridiales;Ruminococcaceae;Oscillibacter	-7.22048	1.18698e-06	8.30537e-06
Bacteria;Firmicutes;Clostridia;Clostridiales;Ruminococcaceae;uncultured	-6.81079	5.41845e-06	3.16771e-05
Bacteria;Firmicutes;Clostridia;Clostridiales;Lachnospiraceae;Blautia	-6.17083	6.53153e-05	0.000310248
Bacteria;Firmicutes;Clostridia;Clostridiales;Ruminococcaceae;Ruminiclostridium 9	-6.15756	2.03149e-06	1.28661e-05
Bacteria;Firmicutes;Clostridia;Clostridiales;Lachnospiraceae;Roseburia	-5.93707	0.000701212	0.00253772
Bacteria;Firmicutes;Clostridia;Clostridiales;Lachnospiraceae;A2	-5.73434	0.000946801	0.00327077
Bacteria;Firmicutes;Clostridia;Clostridiales;Ruminococcaceae;Anaerotruncus	-5.63363	0.000680353	0.00253772
Bacteria;Firmicutes;Clostridia;Clostridiales;Ruminococcaceae;Ruminococcaceae UCG-014	-5.60604	0.00295733	0.00864452
Bacteria;Firmicutes;Clostridia;Clostridiales;Lachnospiraceae;Lachnospiraceae UCG-001	-5.47581	0.00118129	0.00374074
Bacteria;Firmicutes;Clostridia;Clostridiales;Lachnospiraceae;Lachnoclostridium 5	-5.46228	0.00102215	0.00337755
Bacteria;Tenericutes;Mollicutes;Mollicutes RF39;Unclassified Mollicutes RF39;	-5.30583	0.000596092	0.00238437
Bacteria;Firmicutes;Clostridia;Clostridiales;Lachnospiraceae;Eisenbergiella	-5.20617	0.00333794	0.00927385
Bacteria;Unclassified Bacteria;;;;	-5.1335	1.50113e-10	3.80286e-09
Bacteria;Firmicutes;Clostridia;Clostridiales;Clostridiales vadinBB60 group;uncultured bacterium	-5.12087	3.18723e-08	4.84459e-07
Bacteria;Firmicutes;Clostridia;Clostridiales;Unclassified Clostridiales;	-5.0477	2.13776e-07	1.80522e-06
Bacteria;Firmicutes;Unclassified Firmicutes;;;	-4.91672	6.55165e-06	3.55661e-05
Bacteria;Firmicutes;Clostridia;Clostridiales;Ruminococcaceae;Ruminiclostridium 6	-4.91309	0.0136678	0.0305515
Bacteria;Tenericutes;Mollicutes;Mollicutes RF39;uncultured bacterium;Unclassified uncultured bacterium	-4.48431	0.0125919	0.0289996
Bacteria;Firmicutes;Clostridia;Clostridiales;Lachnospiraceae;Lachnospiraceae UCG-008	-4.33238	0.00218483	0.00664187
Bacteria;Firmicutes;Clostridia;Clostridiales;Lachnospiraceae;Lachnoclostridium	-4.27864	0.00930704	0.0228173
Bacteria;Firmicutes;Clostridia;Clostridiales;Clostridiales vadinBB60 group;Unclassified Clostridiales vadinBB60 group	-4.20072	1.20209e-06	8.30537e-06
Bacteria;Firmicutes;Clostridia;Clostridiales;Lachnospiraceae;Acetatifactor	-3.54237	0.0114815	0.0272685
Bacteria;Actinobacteria;Actinobacteria;Micrococcales;Intrasporangiaceae;Lapillicoccus	-3.52553	0.00458092	0.0120052
Bacteria;Firmicutes;Clostridia;Clostridiales;Lachnospiraceae;Lachnospiraceae FCS020 group	-3.43851	0.00900581	0.0228147
Bacteria;Firmicutes;Clostridia;Clostridiales;Ruminococcaceae;Ruminiclostridium 5	-3.16023	0.0189797	0.041213
Bacteria;Bacteroidetes;Bacteroidia;Bacteroidales;Rikenellaceae;Alistipes	6.13583	0.00341668	0.00927385
Bacteria;Bacteroidetes;Bacteroidia;Unclassified Bacteroidia;;	6.37617	9.40947e-09	1.7878e-07
Bacteria;Bacteroidetes;Bacteroidia;Bacteroidales;Bacteroidaceae;Bacteroides	6.79508	0.000328092	0.00138528
Bacteria;Bacteroidetes;Bacteroidia;Bacteroidales;Unclassified Bacteroidales;	6.94367	1.43908e-07	1.36712e-06
Bacteria;Bacteroidetes;Bacteroidia;Bacteroidales;Tannerellaceae;Unclassified Tannerellaceae	7.11663	8.99015e-06	4.55501e-05
Bacteria;Bacteroidetes;Bacteroidia;Bacteroidales;Tannerellaceae;Parabacteroides	8.06305	0.000187476	0.000838128

## Sheet: h. fosfo 48 hrs vs ctrl
Genus	Log2FC	PValue	FDR
Bacteria;Firmicutes;Clostridia;Clostridiales;Lachnospiraceae;Lachnospiraceae NK4A136 group	-11.5412	2.95941e-12	1.25606e-10
Bacteria;Firmicutes;Clostridia;Clostridiales;Lachnospiraceae;uncultured	-9.79276	8.41963e-08	7.10991e-07
Bacteria;Firmicutes;Clostridia;Clostridiales;Lachnospiraceae;Unclassified Lachnospiraceae	-9.01022	3.30543e-12	1.25606e-10
Bacteria;Firmicutes;Clostridia;Clostridiales;Ruminococcaceae;Unclassified Ruminococcaceae	-8.38854	1.06045e-07	8.0594e-07
Bacteria;Firmicutes;Clostridia;Clostridiales;Clostridiales vadinBB60 group;Unclassified Clostridiales vadinBB60 group	-7.89994	2.46098e-08	2.67192e-07
Bacteria;Firmicutes;Clostridia;Clostridiales;Unclassified Clostridiales;	-7.77456	1.93495e-08	2.45094e-07
Bacteria;Firmicutes;Clostridia;Clostridiales;Clostridiales vadinBB60 group;uncultured bacterium	-7.7445	3.41829e-09	5.1958e-08
Bacteria;Firmicutes;Clostridia;Clostridiales;Ruminococcaceae;Oscillibacter	-7.22048	1.18698e-06	8.20098e-06
Bacteria;Firmicutes;Clostridia;Clostridiales;Ruminococcaceae;uncultured	-6.81079	5.41845e-06	2.94144e-05
Bacteria;Firmicutes;Clostridia;Clostridiales;Lachnospiraceae;Blautia	-6.17083	6.53153e-05	0.000310248
Bacteria;Firmicutes;Clostridia;Clostridiales;Ruminococcaceae;Ruminiclostridium 9	-6.15756	2.03149e-06	1.28661e-05
Bacteria;Unclassified Bacteria;;;;	-6.09049	3.86795e-11	9.7988e-10
Bacteria;Firmicutes;Clostridia;Clostridiales;Lachnospiraceae;Roseburia	-5.93707	0.000701212	0.00266461
Bacteria;Firmicutes;Clostridia;Clostridiales;Lachnospiraceae;A2	-5.73434	0.000946801	0.00342652
Bacteria;Firmicutes;Clostridia;Clostridiales;Ruminococcaceae;Anaerotruncus	-5.63363	0.000680353	0.00266461
Bacteria;Firmicutes;Clostridia;Clostridiales;Ruminococcaceae;Ruminococcaceae UCG-014	-5.60604	0.00295733	0.00864452
Bacteria;Firmicutes;Clostridia;Clostridiales;Lachnospiraceae;Lachnospiraceae UCG-001	-5.47581	0.00118129	0.00390338
Bacteria;Firmicutes;Clostridia;Clostridiales;Lachnospiraceae;Lachnoclostridium 5	-5.46228	0.00102215	0.00353108
Bacteria;Tenericutes;Mollicutes;Mollicutes RF39;Unclassified Mollicutes RF39;	-5.21575	0.000649539	0.00266461
Bacteria;Firmicutes;Clostridia;Clostridiales;Lachnospiraceae;Eisenbergiella	-5.20617	0.00333794	0.00939568
Bacteria;Firmicutes;Unclassified Firmicutes;;;	-4.91863	6.53598e-06	3.31156e-05
Bacteria;Firmicutes;Clostridia;Clostridiales;Ruminococcaceae;Ruminiclostridium 6	-4.91309	0.0136678	0.0324609
Bacteria;Tenericutes;Mollicutes;Mollicutes RF39;uncultured bacterium;Unclassified uncultured bacterium	-4.48431	0.0125919	0.0308706
Bacteria;Firmicutes;Clostridia;Clostridiales;Lachnospiraceae;Lachnospiraceae UCG-008	-4.33238	0.00218483	0.00691861
Bacteria;Firmicutes;Clostridia;Clostridiales;Lachnospiraceae;Lachnoclostridium	-4.27864	0.00930704	0.0243909
Bacteria;Actinobacteria;Actinobacteria;Micrococcales;Intrasporangiaceae;Lapillicoccus	-4.02858	0.00244264	0.00742562
Bacteria;Firmicutes;Clostridia;Clostridiales;Lachnospiraceae;Acetatifactor	-3.54237	0.0114815	0.0290864
Bacteria;Tenericutes;Mollicutes;Anaeroplasmatales;Anaeroplasmataceae;Anaeroplasma	-3.45066	0.0213323	0.0463216
Bacteria;Firmicutes;Clostridia;Clostridiales;Lachnospiraceae;Lachnospiraceae FCS020 group	-3.43851	0.00900581	0.0243909
Bacteria;Firmicutes;Clostridia;Clostridiales;Ruminococcaceae;Ruminiclostridium 5	-3.16023	0.0189797	0.0424252
Bacteria;Bacteroidetes;Bacteroidia;Bacteroidales;Bacteroidaceae;Bacteroides	3.47467	0.0182344	0.0419944
Bacteria;Bacteroidetes;Bacteroidia;Unclassified Bacteroidia;;	7.05419	1.72188e-09	3.27157e-08
Bacteria;Bacteroidetes;Bacteroidia;Bacteroidales;Unclassified Bacteroidales;	7.71512	3.7217e-08	3.53562e-07
Bacteria;Bacteroidetes;Bacteroidia;Bacteroidales;Tannerellaceae;Unclassified Tannerellaceae	8.02727	2.22945e-06	1.30337e-05
Bacteria;Bacteroidetes;Bacteroidia;Bacteroidales;Tannerellaceae;Parabacteroides	8.90175	9.23908e-05	0.000413041

## Sheet: i. fosfo 72 hrs vs ctrl
Genus	Log2FC	PValue	FDR
Bacteria;Firmicutes;Clostridia;Clostridiales;Lachnospiraceae;Lachnospiraceae NK4A136 group	-11.5951	2.85728e-12	1.31852e-10
Bacteria;Firmicutes;Clostridia;Clostridiales;Lachnospiraceae;uncultured	-9.79276	8.41963e-08	7.99865e-07
Bacteria;Firmicutes;Clostridia;Clostridiales;Lachnospiraceae;Unclassified Lachnospiraceae	-8.93957	3.4698e-12	1.31852e-10
Bacteria;Firmicutes;Clostridia;Clostridiales;Ruminococcaceae;Unclassified Ruminococcaceae	-8.38854	1.06045e-07	8.0594e-07
Bacteria;Firmicutes;Clostridia;Clostridiales;Clostridiales vadinBB60 group;Unclassified Clostridiales vadinBB60 group	-8.22014	2.03652e-08	2.21108e-07
Bacteria;Firmicutes;Clostridia;Clostridiales;Unclassified Clostridiales;	-8.1871	1.52036e-08	1.92579e-07
Bacteria;Firmicutes;Clostridia;Clostridiales;Clostridiales vadinBB60 group;uncultured bacterium	-7.66583	3.63124e-09	6.89936e-08
Bacteria;Firmicutes;Clostridia;Clostridiales;Ruminococcaceae;Oscillibacter	-7.22048	1.18698e-06	8.20098e-06
Bacteria;Firmicutes;Clostridia;Clostridiales;Ruminococcaceae;uncultured	-6.81079	5.41845e-06	3.16706e-05
Bacteria;Firmicutes;Clostridia;Clostridiales;Lachnospiraceae;Blautia	-6.17083	6.53153e-05	0.000310248
Bacteria;Firmicutes;Clostridia;Clostridiales;Lachnospiraceae;Roseburia	-5.93707	0.000701212	0.00253772
Bacteria;Unclassified Bacteria;;;;	-5.90151	4.85745e-11	1.23055e-09
Bacteria;Firmicutes;Clostridia;Clostridiales;Ruminococcaceae;Ruminiclostridium 9	-5.8868	2.51847e-06	1.59503e-05
Bacteria;Firmicutes;Clostridia;Clostridiales;Lachnospiraceae;A2	-5.73434	0.000946801	0.00312856
Bacteria;Firmicutes;Clostridia;Clostridiales;Ruminococcaceae;Anaerotruncus	-5.63363	0.000680353	0.00253772
Bacteria;Firmicutes;Clostridia;Clostridiales;Ruminococcaceae;Ruminococcaceae UCG-014	-5.60604	0.00295733	0.00802705
Bacteria;Firmicutes;Clostridia;Clostridiales;Lachnospiraceae;Lachnospiraceae UCG-001	-5.47581	0.00118129	0.00359111
Bacteria;Firmicutes;Clostridia;Clostridiales;Lachnospiraceae;Lachnoclostridium 5	-5.46228	0.00102215	0.00323682
Bacteria;Tenericutes;Mollicutes;Mollicutes RF39;Unclassified Mollicutes RF39;	-5.30583	0.000596092	0.00238437
Bacteria;Firmicutes;Clostridia;Clostridiales;Lachnospiraceae;Eisenbergiella	-5.20617	0.00333794	0.0087477
Bacteria;Firmicutes;Clostridia;Clostridiales;Ruminococcaceae;Ruminiclostridium 6	-4.91309	0.0136678	0.0305515
Bacteria;Firmicutes;Unclassified Firmicutes;;;	-4.90486	6.64955e-06	3.3691e-05
Bacteria;Tenericutes;Mollicutes;Mollicutes RF39;uncultured bacterium;Unclassified uncultured bacterium	-4.48431	0.0125919	0.0289996
Bacteria;Firmicutes;Clostridia;Clostridiales;Lachnospiraceae;Lachnoclostridium	-4.27864	0.00930704	0.0228173
Bacteria;Firmicutes;Clostridia;Clostridiales;Lachnospiraceae;Lachnospiraceae UCG-008	-4.26172	0.00240945	0.00687558
Bacteria;Actinobacteria;Actinobacteria;Micrococcales;Intrasporangiaceae;Lapillicoccus	-4.02858	0.00244264	0.00687558
Bacteria;Tenericutes;Mollicutes;Anaeroplasmatales;Anaeroplasmataceae;Anaeroplasma	-3.60099	0.017332	0.0376353
Bacteria;Firmicutes;Clostridia;Clostridiales;Lachnospiraceae;Acetatifactor	-3.54237	0.0114815	0.0272685
Bacteria;Firmicutes;Clostridia;Clostridiales;Lachnospiraceae;Lachnospiraceae FCS020 group	-3.43851	0.00900581	0.0228147
Bacteria;Firmicutes;Clostridia;Clostridiales;Ruminococcaceae;Ruminiclostridium 5	-3.16023	0.0189797	0.0400682
Bacteria;Bacteroidetes;Bacteroidia;Bacteroidales;Bacteroidaceae;Bacteroides	5.96011	0.000804386	0.00277879
Bacteria;Bacteroidetes;Bacteroidia;Unclassified Bacteroidia;;	6.52845	6.30857e-09	9.58903e-08
Bacteria;Bacteroidetes;Bacteroidia;Bacteroidales;Unclassified Bacteroidales;	7.13463	1.0138e-07	8.0594e-07
Bacteria;Bacteroidetes;Bacteroidia;Bacteroidales;Tannerellaceae;Unclassified Tannerellaceae	7.38752	5.83406e-06	3.16706e-05
Bacteria;Bacteroidetes;Bacteroidia;Bacteroidales;Rikenellaceae;Alistipes	7.80724	0.000316445	0.0013361
Bacteria;Bacteroidetes;Bacteroidia;Bacteroidales;Tannerellaceae;Parabacteroides	8.26313	0.000157602	0.000704575
