# Supplementary material for: The effect of antibiotics on the gut microbiome: a metagenomics analysis of microbial shift and gut antibiotic resistance in antibiotic treated mice
Source: BMC Genomics. 2020 Mar 30;21:263. doi: 10.1186/s12864-020-6665-2 (PMC7106814; doi:10.1186/s12864-020-6665-2)
Supplement: Supplementary file 3 — Additional file 3: Supplementary Table 3. Statistically significant ARGs between control and treatment groups. [file 12864_2020_6665_MOESM3_ESM.xlsx]

## Sheet: a. amp ctrl v. 24 hrs
ARG	log2FC	P.Value	FDR
Nocardia rifampin resistant beta-subunit of RNA polymerase (rpoB2) [Nocardia farcinica IFM 10152]	10.5372	5.62101e-06	0.000404713
Bifidobacterium adolescentis rpoB conferring resistance to rifampicin [Bifidobacterium adolescentis ATCC 15703]	9.62429	1.09956e-05	0.000527787
tet32 [Escherichia coli]	9.04196	1.47954e-07	2.13054e-05
ugd [Escherichia coli str. K-12 substr. MG1655]	7.44353	0.00341895	0.0351663
efrB [Enterococcus faecium]	7.37766	0.000652296	0.0158004
mupB [Staphylococcus aureus]	6.27537	0.00250136	0.0277074
tet44 [Campylobacter fetus subsp. fetus]	6.1773	0.00094016	0.0193404
AAC(6')-Iih [Enterococcus durans]	6.12333	0.00180781	0.0260324
vanWG [Enterococcus faecalis]	5.97164	0.00115719	0.0208294
LlmA 23S ribosomal RNA methyltransferase [Paenibacillus sp. LC231]	5.88901	0.00248471	0.0277074
lsaB [Staphylococcus sciuri]	5.86527	0.000650318	0.0158004
mupA [Staphylococcus aureus]	5.80338	0.00526742	0.0446182
vanYD [Enterococcus faecium]	5.58058	0.000658351	0.0158004
vanRA [Enterococcus faecium]	5.23696	0.00504672	0.0446182
Streptomyces rishiriensis parY mutant conferring resistance to aminocoumarin [Streptomyces rishiriensis]	5.04077	0.00388308	0.0372775
patB [Streptococcus pneumoniae TIGR4]	4.56665	0.00203474	0.0266367
tetB(P) [Clostridium perfringens]	4.15907	0.00149821	0.0239714

## Sheet: b. amp ctrl v. 48 hrs
ARG	log2FC	P.Value	FDR
Nocardia rifampin resistant beta-subunit of RNA polymerase (rpoB2) [Nocardia farcinica IFM 10152]	15.2651	7.79451e-08	5.61205e-06
tet32 [Escherichia coli]	14.1597	4.49508e-10	6.47291e-08
Bifidobacterium adolescentis rpoB conferring resistance to rifampicin [Bifidobacterium adolescentis ATCC 15703]	13.6852	2.14713e-07	1.03062e-05
ugd [Escherichia coli str. K-12 substr. MG1655]	11.1371	0.000144753	0.00130278
tet(40) [uncultured bacterium]	11.034	0.000162472	0.00137624
tetO [Campylobacter jejuni]	10.7821	0.00038792	0.00214848
vanRG [Enterococcus faecalis]	10.7302	0.000139573	0.00130278
efrB [Enterococcus faecium]	10.5553	2.62185e-05	0.000689819
vanRD [Enterococcus faecium]	9.99533	0.000670163	0.00321678
vanG [Enterococcus faecalis]	9.82136	0.00026268	0.0018913
vanRA [Enterococcus faecium]	9.66223	2.87425e-05	0.000689819
bcrA [Bacillus licheniformis]	9.54228	7.00777e-05	0.000840932
mupB [Staphylococcus aureus]	9.36386	9.69966e-05	0.00107442
LlmA 23S ribosomal RNA methyltransferase [Paenibacillus sp. LC231]	9.30977	5.25799e-05	0.000840932
lsaB [Staphylococcus sciuri]	8.97537	1.22263e-05	0.000440147
mupA [Staphylococcus aureus]	8.93955	0.000199705	0.00159764
tet44 [Campylobacter fetus subsp. fetus]	8.88692	3.9266e-05	0.000807759
vanSD [Enterococcus faecium]	8.80416	0.000358321	0.00214848
vanRI [Desulfitobacterium hafniense Y51]	8.44103	0.000304059	0.00199021
vanRC [Enterococcus gallinarum]	8.39549	0.000297195	0.00199021
Streptomyces rishiriensis parY mutant conferring resistance to aminocoumarin [Streptomyces rishiriensis]	8.29911	6.52499e-05	0.000840932
vanYG1 [Enterococcus faecalis]	8.21582	0.000566518	0.00291352
vanD [Enterococcus faecium]	7.6411	0.00148422	0.00610652
tetW [Butyrivibrio fibrisolvens]	7.5263	5.97058e-05	0.000840932
vanWG [Enterococcus faecalis]	7.35681	0.000246312	0.00186679
vanVB [Enterococcus faecalis V583]	7.20103	0.000628137	0.00311902
tet(W/N/W) [uncultured bacterium IN-02]	7.09473	0.000376727	0.00214848
vanSG [Enterococcus faecalis]	7.02493	0.00121337	0.00513897
ANT(6)-Ib [Campylobacter fetus subsp. fetus]	6.99565	0.00152859	0.00610842
AAC(6')-Iih [Enterococcus durans]	6.98444	0.000818787	0.0038034
vanHD [Enterococcus faecium]	6.82099	0.00618743	0.0182475
TaeA [Paenibacillus sp. LC231]	6.50148	0.00048693	0.00259696
efrA [Enterococcus faecium]	6.37857	0.000142754	0.00130278
vanXD [Enterococcus faecium]	6.1528	0.0054245	0.0169684
vanYD [Enterococcus faecium]	6.13105	0.000387765	0.00214848
tetB(P) [Clostridium perfringens]	6.04943	6.38442e-05	0.000840932
vanSA [Enterococcus faecium]	5.97014	0.00406228	0.0139278
macB [Neisseria gonorrhoeae]	5.90903	0.00498969	0.015967
vanSN [Enterococcus faecium]	5.5025	0.00288235	0.0106425
tet(35) [Vibrio harveyi]	5.34336	0.00631051	0.0182475
tetB(60) [uncultured bacterium]	5.24444	0.00156952	0.00610842
patB [Streptococcus pneumoniae TIGR4]	5.19576	0.000951818	0.00428318
arlR [Bacillales]	5.08989	0.00386851	0.0139266
arlR [Staphylococcus aureus subsp. aureus str. Newman]	5.08718	0.00398775	0.0139278
optrA [Enterococcus faecalis]	4.82399	0.0011405	0.00497674
vatE [Enterococcus faecium]	4.7717	0.00446277	0.0149345
vanRL [Enterococcus faecalis]	4.52323	0.00553829	0.0169684
vanRN [Enterococcus faecium]	4.27445	0.00879578	0.0248352
catB10 [Pseudomonas aeruginosa]	4.12223	0.00170836	0.00647377
vatB [Staphylococcus aureus]	4.11936	0.00633595	0.0182475
tetM [Staphylococcus aureus subsp. aureus ST398]	4.08631	0.0142378	0.0386838
vanXYG [Enterococcus faecalis]	3.78419	0.00456331	0.0149345
vanSL [Enterococcus faecalis]	3.57083	0.00935552	0.0259076
vanSC [Enterococcus gallinarum]	3.26	0.0183505	0.0481054
tetB(46) [Streptococcus australis]	3.23951	0.0183736	0.0481054

## Sheet: c. amp ctrl v. 72 hrs
ARG	log2FC	P.Value	FDR
Nocardia rifampin resistant beta-subunit of RNA polymerase (rpoB2) [Nocardia farcinica IFM 10152]	19.6047	4.56946e-08	3.29001e-06
Bifidobacterium adolescentis rpoB conferring resistance to rifampicin [Bifidobacterium adolescentis ATCC 15703]	17.8169	1.06119e-07	5.09373e-06
tet32 [Escherichia coli]	14.8206	4.8543e-09	6.99019e-07
efrB [Enterococcus faecium]	12.9601	2.79041e-05	0.000803638
mupB [Staphylococcus aureus]	11.511	0.000101492	0.0019017
LlmA 23S ribosomal RNA methyltransferase [Paenibacillus sp. LC231]	11.4216	5.63014e-05	0.00135123
mupA [Staphylococcus aureus]	11.2869	0.000160516	0.00256826
ugd [Escherichia coli str. K-12 substr. MG1655]	11.2583	0.00091673	0.00880061
lsaB [Staphylococcus sciuri]	10.3538	2.63356e-05	0.000803638
Streptomyces rishiriensis parY mutant conferring resistance to aminocoumarin [Streptomyces rishiriensis]	9.78096	0.00010565	0.0019017
tet(40) [uncultured bacterium]	9.54519	0.00341206	0.0223335
tetO [Campylobacter jejuni]	9.16925	0.00714438	0.0354755
vanRG [Enterococcus faecalis]	9.14828	0.00339373	0.0223335
bcrA [Bacillus licheniformis]	9.12774	0.000800943	0.00823827
vanG [Enterococcus faecalis]	8.67341	0.00419122	0.0262407
vanRD [Enterococcus faecium]	8.58568	0.00981908	0.0425613
vanRA [Enterococcus faecium]	8.51648	0.000792816	0.00823827
tet44 [Campylobacter fetus subsp. fetus]	8.25077	0.000646943	0.00776332
vanSD [Enterococcus faecium]	7.55724	0.00636003	0.0327087
vanWG [Enterococcus faecalis]	7.27347	0.00171792	0.0133571
vanRC [Enterococcus gallinarum]	7.20922	0.00555507	0.0307665
vanYG1 [Enterococcus faecalis]	7.18656	0.00779491	0.0368881
vanRI [Desulfitobacterium hafniense Y51]	7.13998	0.00623959	0.0327087
vanD [Enterococcus faecium]	7.11764	0.0106593	0.0438553
efrA [Enterococcus faecium]	6.95797	0.000464447	0.00608003
AAC(6')-Iih [Enterococcus durans]	6.72968	0.0054589	0.0307665
tetB(60) [uncultured bacterium]	6.7136	0.00117068	0.00991635
tetB(P) [Clostridium perfringens]	6.56116	0.000235454	0.00339054
tetW [Butyrivibrio fibrisolvens]	6.44324	0.0017624	0.0133571
patB [Streptococcus pneumoniae TIGR4]	6.3842	0.000991925	0.00892733
vanVB [Enterococcus faecalis V583]	6.21612	0.00910643	0.0409789
vanYD [Enterococcus faecium]	6.2066	0.0020834	0.0150005
TaeA [Paenibacillus sp. LC231]	6.06897	0.00452888	0.0271733
tet(W/N/W) [uncultured bacterium IN-02]	5.6943	0.0100492	0.0425613
optrA [Enterococcus faecalis]	4.56427	0.00794118	0.0368881

## Sheet: d. cipro ctrl v. 24 hrs
ARG	log2FC	P.Value	FDR
tetO [Campylobacter jejuni]	16.7651	4.55159e-08	3.04606e-07
tet(40) [uncultured bacterium]	14.496	3.91293e-08	3.04606e-07
vanRD [Enterococcus faecium]	13.821	1.95108e-08	2.1218e-07
tet32 [Escherichia coli]	13.3755	1.81377e-08	2.1218e-07
vanRG [Enterococcus faecalis]	12.7031	1.08754e-07	5.56567e-07
vanRC [Enterococcus gallinarum]	12.2895	7.51673e-09	1.30791e-07
vanSG [Enterococcus faecalis]	11.0288	5.49902e-07	2.27816e-06
vanSN [Enterococcus faecium]	10.7418	9.34439e-07	3.25185e-06
Nocardia rifampin resistant beta-subunit of RNA polymerase (rpoB2) [Nocardia farcinica IFM 10152]	10.4591	0.0012774	0.00246965
vanRI [Desulfitobacterium hafniense Y51]	10.1792	6.59344e-07	2.39012e-06
vanRA [Enterococcus faecium]	10.1052	4.34199e-08	3.04606e-07
LlmA 23S ribosomal RNA methyltransferase [Paenibacillus sp. LC231]	10.0564	1.31426e-08	1.90568e-07
bcrA [Bacillus licheniformis]	10.0428	8.33416e-08	4.5317e-07
vanSD [Enterococcus faecium]	9.93048	7.49546e-08	4.49502e-07
tet(W/N/W) [uncultured bacterium IN-02]	9.91257	3.57107e-07	1.55342e-06
Bifidobacterium adolescentis rpoB conferring resistance to rifampicin [Bifidobacterium adolescentis ATCC 15703]	9.71442	0.000503699	0.00104338
vanG [Enterococcus faecalis]	9.65558	2.37173e-06	7.93616e-06
vanYG1 [Enterococcus faecalis]	9.53136	2.49718e-09	1.08627e-07
tet44 [Campylobacter fetus subsp. fetus]	9.5077	7.75004e-08	4.49502e-07
vanSA [Enterococcus faecium]	9.4339	4.53968e-10	3.94953e-08
tetW [Butyrivibrio fibrisolvens]	9.2049	6.04423e-07	2.39012e-06
vanTG [Enterococcus faecalis]	8.57607	6.75979e-06	2.02794e-05
ANT(6)-Ib [Campylobacter fetus subsp. fetus]	8.48488	7.12954e-09	1.30791e-07
efrB [Enterococcus faecium]	8.39261	4.70666e-06	1.46243e-05
rphB [Paenibacillus sp. LC231]	8.27135	4.68468e-09	1.30791e-07
lsaB [Staphylococcus sciuri]	8.25028	2.31377e-08	2.23665e-07
ugd [Escherichia coli str. K-12 substr. MG1655]	7.65081	0.0187235	0.0301656
vanHD [Enterococcus faecium]	7.37645	0.00799773	0.0136432
vanRL [Enterococcus faecalis]	7.37528	2.62138e-07	1.20031e-06
mupA [Staphylococcus aureus]	7.26628	2.71108e-06	8.73571e-06
vanXD [Enterococcus faecium]	7.17599	0.0107029	0.0179067
vanRN [Enterococcus faecium]	6.69808	3.52139e-08	3.04606e-07
tet(35) [Vibrio harveyi]	6.67995	1.0513e-05	2.95043e-05
vanVB [Enterococcus faecalis V583]	6.38464	0.000384022	0.000856664
vanSC [Enterococcus gallinarum]	6.26503	6.58556e-07	2.39012e-06
vanYB [Enterococcus faecalis]	6.08357	2.81206e-05	7.41361e-05
macB [Neisseria gonorrhoeae]	6.02899	0.000718397	0.00142047
mupB [Staphylococcus aureus]	5.9888	0.000627519	0.00126963
vanD [Enterococcus faecium]	5.91015	0.0298947	0.0456287
vanWG [Enterococcus faecalis]	5.88409	1.01987e-05	2.95043e-05
AAC(6')-Iih [Enterococcus durans]	5.87887	1.22795e-07	5.93509e-07
vanXYC [Enterococcus gallinarum]	5.8446	4.20585e-05	0.00010762
arlR [Bacillales]	5.39799	0.00044592	0.000946221
arlR [Staphylococcus aureus subsp. aureus str. Newman]	5.39799	0.00044592	0.000946221
tetM [Staphylococcus aureus subsp. aureus ST398]	5.0937	0.00016239	0.000381836
Streptomyces rishiriensis parY mutant conferring resistance to aminocoumarin [Streptomyces rishiriensis]	5.07543	0.000109823	0.000265405
TaeA [Paenibacillus sp. LC231]	5.06782	5.00428e-05	0.000124392
tetB(P) [Clostridium perfringens]	4.81364	0.00141443	0.00267512
vanRE [Enterococcus faecalis]	4.53998	1.23179e-05	3.34892e-05
vanYD [Enterococcus faecium]	4.24485	0.0329949	0.0494924
efrA [Enterococcus faecium]	4.21168	0.000289207	0.000662132
vanSL [Enterococcus faecalis]	3.85362	0.0025308	0.00449346
tetA(60) [uncultured bacterium]	3.33867	0.00205577	0.00378021
lsaA [Enterococcus faecalis ATCC 29212]	2.91788	0.00208563	0.00378021
mel [Streptococcus pyogenes]	2.69154	0.0043201	0.00751698
ampS [Bartonella clarridgeiae 73]	2.22256	0.0229622	0.036322
cmeB [Campylobacter jejuni subsp. doylei 269.97]	-3.38035	0.0274903	0.0427082
cepA beta-lactamase [Bacteroides fragilis]	-8.5717	0.0146508	0.0240494

## Sheet: e. cipro ctrl v. 48 hrs
ARG	log2FC	P.Value	FDR
tetO [Campylobacter jejuni]	17.2444	2.10036e-07	1.65109e-06
tet(40) [uncultured bacterium]	15.1727	1.47353e-07	1.52879e-06
tet32 [Escherichia coli]	14.2125	5.78398e-08	8.38676e-07
vanRD [Enterococcus faecium]	13.5857	1.58151e-07	1.52879e-06
vanRC [Enterococcus gallinarum]	12.9047	2.81022e-08	7.7871e-07
vanRG [Enterococcus faecalis]	12.8756	5.80771e-07	3.15794e-06
Nocardia rifampin resistant beta-subunit of RNA polymerase (rpoB2) [Nocardia farcinica IFM 10152]	12.8127	0.000879166	0.00191219
Bifidobacterium adolescentis rpoB conferring resistance to rifampicin [Bifidobacterium adolescentis ATCC 15703]	11.5724	0.000427196	0.000952975
vanSG [Enterococcus faecalis]	11.0712	3.07337e-06	1.1141e-05
vanSN [Enterococcus faecium]	10.8637	4.69721e-06	1.63463e-05
vanRA [Enterococcus faecium]	10.4441	1.89546e-07	1.64905e-06
vanRI [Desulfitobacterium hafniense Y51]	10.4236	2.93413e-06	1.10987e-05
tet(W/N/W) [uncultured bacterium IN-02]	10.3273	1.33868e-06	5.83432e-06
bcrA [Bacillus licheniformis]	10.2824	3.99147e-07	2.31505e-06
LlmA 23S ribosomal RNA methyltransferase [Paenibacillus sp. LC231]	10.0736	8.60053e-08	1.06892e-06
tetW [Butyrivibrio fibrisolvens]	9.90541	1.54857e-06	6.41551e-06
tet44 [Campylobacter fetus subsp. fetus]	9.83788	3.28734e-07	2.04285e-06
vanG [Enterococcus faecalis]	9.75079	1.15631e-05	3.72589e-05
vanSD [Enterococcus faecium]	9.62885	6.77627e-07	3.46786e-06
vanYG1 [Enterococcus faecalis]	9.59463	1.60139e-08	6.96603e-07
vanSA [Enterococcus faecium]	9.37955	3.50947e-09	3.05324e-07
efrB [Enterococcus faecium]	9.19999	9.36388e-06	3.1333e-05
vanTG [Enterococcus faecalis]	8.7901	2.67014e-05	8.01042e-05
ANT(6)-Ib [Campylobacter fetus subsp. fetus]	8.51164	4.65828e-08	8.1054e-07
ugd [Escherichia coli str. K-12 substr. MG1655]	8.39186	0.0256299	0.0435877
rphB [Paenibacillus sp. LC231]	8.19834	3.58027e-08	7.7871e-07
lsaB [Staphylococcus sciuri]	7.93111	2.42698e-07	1.65109e-06
vanRL [Enterococcus faecalis]	7.48284	1.34122e-06	5.83432e-06
mupA [Staphylococcus aureus]	7.14115	1.74297e-05	5.41566e-05
vanRN [Enterococcus faecium]	6.65457	2.46714e-07	1.65109e-06
tet(35) [Vibrio harveyi]	6.52167	6.5414e-05	0.000177844
vanSC [Enterococcus gallinarum]	6.44243	2.79759e-06	1.10632e-05
macB [Neisseria gonorrhoeae]	6.32588	0.00167497	0.0033889
vanWG [Enterococcus faecalis]	6.23133	2.8319e-05	8.2125e-05
vanVB [Enterococcus faecalis V583]	6.14181	0.00183973	0.00363764
mupB [Staphylococcus aureus]	6.07631	0.00190437	0.00368178
vanYB [Enterococcus faecalis]	5.88792	0.000174001	0.000458729
AAC(6')-Iih [Enterococcus durans]	5.74054	1.0021e-06	4.84347e-06
arlR [Bacillales]	5.6276	0.00113581	0.00235274
arlR [Staphylococcus aureus subsp. aureus str. Newman]	5.6276	0.00113581	0.00235274
tetM [Staphylococcus aureus subsp. aureus ST398]	5.57767	0.000291722	0.000746465
vanXYC [Enterococcus gallinarum]	5.37058	0.000394378	0.000927321
Streptomyces rishiriensis parY mutant conferring resistance to aminocoumarin [Streptomyces rishiriensis]	5.20381	0.000359569	0.000868959
tetB(P) [Clostridium perfringens]	5.15106	0.00270903	0.0051236
TaeA [Paenibacillus sp. LC231]	4.87782	0.00030669	0.000762343
efrA [Enterococcus faecium]	4.72296	0.000413907	0.000947629
vanRE [Enterococcus faecalis]	4.5438	5.94377e-05	0.000166809
vanSL [Enterococcus faecalis]	3.92122	0.00642051	0.0118848
tetA(60) [uncultured bacterium]	3.25717	0.00698498	0.0126603
lsaA [Enterococcus faecalis ATCC 29212]	2.6138	0.0117289	0.0208248
mel [Streptococcus pyogenes]	2.36972	0.0223017	0.038805
cepA beta-lactamase [Bacteroides fragilis]	-8.94497	0.0260524	0.0435877

## Sheet: f. cipro ctrl v. 72 hrs
ARG	log2FC	P.Value	FDR
tetO [Campylobacter jejuni]	17.0022	4.27173e-07	3.08914e-06
tet(40) [uncultured bacterium]	15.1803	2.53529e-07	2.75713e-06
tet32 [Escherichia coli]	14.161	1.05541e-07	1.53034e-06
vanRD [Enterococcus faecium]	13.2183	3.77217e-07	3.02964e-06
vanRG [Enterococcus faecalis]	12.6765	1.18128e-06	6.42322e-06
vanRC [Enterococcus gallinarum]	12.533	7.03707e-08	1.4803e-06
vanSG [Enterococcus faecalis]	11.0085	5.43283e-06	1.9694e-05
vanSN [Enterococcus faecium]	10.8942	7.52021e-06	2.61703e-05
Nocardia rifampin resistant beta-subunit of RNA polymerase (rpoB2) [Nocardia farcinica IFM 10152]	10.7863	0.00438844	0.00867715
vanRI [Desulfitobacterium hafniense Y51]	10.3924	5.04183e-06	1.90713e-05
Bifidobacterium adolescentis rpoB conferring resistance to rifampicin [Bifidobacterium adolescentis ATCC 15703]	10.3828	0.00149755	0.0033407
vanRA [Enterococcus faecium]	10.3043	3.83058e-07	3.02964e-06
tet(W/N/W) [uncultured bacterium IN-02]	10.2585	2.42795e-06	1.05616e-05
bcrA [Bacillus licheniformis]	10.1342	8.07145e-07	4.68144e-06
LlmA 23S ribosomal RNA methyltransferase [Paenibacillus sp. LC231]	9.97849	1.67551e-07	2.08242e-06
tet44 [Campylobacter fetus subsp. fetus]	9.84734	5.57592e-07	3.46504e-06
tetW [Butyrivibrio fibrisolvens]	9.8303	2.83087e-06	1.17279e-05
vanYG1 [Enterococcus faecalis]	9.72006	2.41221e-08	1.04931e-06
vanSD [Enterococcus faecium]	9.43987	1.44206e-06	7.37995e-06
vanG [Enterococcus faecalis]	9.39741	2.73965e-05	8.82775e-05
vanSA [Enterococcus faecium]	9.32923	6.69784e-09	5.82712e-07
efrB [Enterococcus faecium]	8.75105	2.55658e-05	8.55471e-05
vanTG [Enterococcus faecalis]	8.71837	4.6171e-05	0.000133896
ANT(6)-Ib [Campylobacter fetus subsp. fetus]	8.48168	8.50749e-08	1.4803e-06
rphB [Paenibacillus sp. LC231]	8.18003	6.45373e-08	1.4803e-06
lsaB [Staphylococcus sciuri]	7.99729	3.79127e-07	3.02964e-06
vanRL [Enterococcus faecalis]	7.50982	2.16893e-06	9.9314e-06
mupA [Staphylococcus aureus]	7.11852	2.89593e-05	8.99808e-05
vanRN [Enterococcus faecium]	6.60698	4.61595e-07	3.08914e-06
tet(35) [Vibrio harveyi]	6.48197	0.000108141	0.000294007
vanSC [Enterococcus gallinarum]	6.41357	4.89013e-06	1.90713e-05
vanWG [Enterococcus faecalis]	6.28174	4.16086e-05	0.000124826
macB [Neisseria gonorrhoeae]	6.03459	0.00329224	0.00698598
vanVB [Enterococcus faecalis V583]	5.94484	0.00324648	0.00698598
mupB [Staphylococcus aureus]	5.86281	0.00342701	0.00709881
vanYB [Enterococcus faecalis]	5.83885	0.000284779	0.000750782
AAC(6')-Iih [Enterococcus durans]	5.70584	1.81361e-06	8.7658e-06
tetM [Staphylococcus aureus subsp. aureus ST398]	5.54281	0.000460459	0.00117715
vanXYC [Enterococcus gallinarum]	5.25168	0.000703522	0.00165423
tetB(P) [Clostridium perfringens]	5.11612	0.0039168	0.00792469
TaeA [Paenibacillus sp. LC231]	4.85887	0.000473566	0.00117715
Streptomyces rishiriensis parY mutant conferring resistance to aminocoumarin [Streptomyces rishiriensis]	4.82206	0.000997071	0.00228277
arlR [Bacillales]	4.76234	0.00524194	0.0099141
arlR [Staphylococcus aureus subsp. aureus str. Newman]	4.76234	0.00524194	0.0099141
efrA [Enterococcus faecium]	4.67846	0.0006624	0.0016008
vanRE [Enterococcus faecalis]	4.50808	0.000100217	0.000281253
vanSL [Enterococcus faecalis]	3.90149	0.00879665	0.0162832
lsaA [Enterococcus faecalis ATCC 29212]	2.53753	0.0177234	0.0321236
cepA beta-lactamase [Bacteroides fragilis]	-9.89081	0.019953	0.0354267

## Sheet: g. fosfo ctrl v. 24 hrs
ARG	log2FC	P.Value	FDR
tetO [Campylobacter jejuni]	19.1271	3.31887e-11	1.75426e-10
vanRG [Enterococcus faecalis]	16.6475	3.20041e-12	2.73266e-11
tet32 [Escherichia coli]	16.3982	4.49031e-16	4.98424e-14
vanRD [Enterococcus faecium]	16.2814	5.79992e-13	5.85265e-12
tet(40) [uncultured bacterium]	16.0924	4.50115e-15	2.49814e-13
vanRA [Enterococcus faecium]	13.7987	1.66046e-13	2.63302e-12
vanSD [Enterococcus faecium]	13.7534	7.47547e-15	2.69228e-13
vanG [Enterococcus faecalis]	13.6419	3.62197e-12	2.87171e-11
vanRI [Desulfitobacterium hafniense Y51]	13.4494	9.86836e-12	5.47694e-11
vanRC [Enterococcus gallinarum]	12.8375	4.7099e-12	3.07529e-11
tet(W/N/W) [uncultured bacterium IN-02]	12.0851	2.27502e-13	3.15659e-12
vanYG1 [Enterococcus faecalis]	12.0579	4.41198e-12	3.07529e-11
LlmA 23S ribosomal RNA methyltransferase [Paenibacillus sp. LC231]	11.8433	7.66048e-12	4.64876e-11
vanSG [Enterococcus faecalis]	11.7522	7.07367e-11	3.27157e-10
Nocardia rifampin resistant beta-subunit of RNA polymerase (rpoB2) [Nocardia farcinica IFM 10152]	11.6488	9.70192e-15	2.69228e-13
tetW [Butyrivibrio fibrisolvens]	11.4301	1.17495e-13	2.17366e-12
Bifidobacterium adolescentis rpoB conferring resistance to rifampicin [Bifidobacterium adolescentis ATCC 15703]	11.4133	9.07956e-14	2.01566e-12
vanVB [Enterococcus faecalis V583]	10.8782	3.26469e-13	3.62381e-12
vanSN [Enterococcus faecium]	10.6598	6.14183e-10	2.52497e-09
efrB [Enterococcus faecium]	10.6282	6.15117e-11	2.99659e-10
vanTG [Enterococcus faecalis]	10.5574	2.41102e-09	8.92079e-09
tet44 [Campylobacter fetus subsp. fetus]	10.499	7.95734e-12	4.64876e-11
bcrA [Bacillus licheniformis]	10.2416	7.81173e-13	7.22585e-12
vanSA [Enterococcus faecium]	9.86058	3.07389e-13	3.62381e-12
lsaB [Staphylococcus sciuri]	9.35823	4.49464e-12	3.07529e-11
ANT(6)-Ib [Campylobacter fetus subsp. fetus]	9.27286	0.00697508	0.0126924
mupA [Staphylococcus aureus]	8.61821	7.23076e-10	2.86648e-09
AAC(6')-Iih [Enterococcus durans]	8.24251	5.09988e-08	1.4897e-07
arlR [Staphylococcus aureus subsp. aureus str. Newman]	7.78874	1.15149e-08	3.45448e-08
arlR [Bacillales]	7.77161	1.07007e-08	3.29938e-08
efrA [Enterococcus faecium]	7.51948	6.20914e-11	2.99659e-10
vanYB [Enterococcus faecalis]	7.41792	3.53846e-10	1.57108e-09
ugd [Escherichia coli str. K-12 substr. MG1655]	6.98646	1.11261e-09	4.2586e-09
vanRN [Enterococcus faecium]	6.86799	9.0478e-09	2.86945e-08
vanXYC [Enterococcus gallinarum]	6.79109	4.97192e-09	1.67237e-08
vanRL [Enterococcus faecalis]	6.77939	3.82536e-07	9.87477e-07
tet(35) [Vibrio harveyi]	6.66897	5.22418e-05	0.000107386
vanWG [Enterococcus faecalis]	6.42292	9.53804e-08	2.64681e-07
vanSC [Enterococcus gallinarum]	6.3435	4.20816e-07	1.0616e-06
vanXD [Enterococcus faecium]	6.26941	1.6915e-06	3.91159e-06
tetA(60) [uncultured bacterium]	6.25986	4.08268e-10	1.74299e-09
vanHD [Enterococcus faecium]	6.21976	5.54232e-06	1.20627e-05
rphB [Paenibacillus sp. LC231]	6.1035	6.873e-09	2.24383e-08
mefB [Escherichia coli]	5.93752	3.6201e-09	1.29623e-08
vanD [Enterococcus faecium]	5.81376	3.45903e-05	7.38369e-05
Streptomyces rishiriensis parY mutant conferring resistance to aminocoumarin [Streptomyces rishiriensis]	5.76365	7.19452e-07	1.77465e-06
tmrB [Bacillus subtilis subsp. subtilis str. 168]	5.64072	2.49187e-07	6.74627e-07
tetM [Staphylococcus aureus subsp. aureus ST398]	5.61831	4.75086e-09	1.64796e-08
mel [Streptococcus pyogenes]	5.60316	3.23431e-06	7.18016e-06
macB [Neisseria gonorrhoeae]	5.56775	2.63028e-07	6.95146e-07
tetB(P) [Clostridium perfringens]	5.52965	1.06297e-06	2.565e-06
vanSL [Enterococcus faecalis]	5.21494	2.75799e-06	6.24769e-06
TaeA [Paenibacillus sp. LC231]	4.95655	1.51187e-06	3.57059e-06
mupB [Staphylococcus aureus]	4.71095	8.83608e-08	2.51488e-07
Bifidobacteria intrinsic ileS conferring resistance to mupirocin [Bifidobacterium bifidum PRL2010]	4.08799	4.76504e-05	9.97961e-05
vatB [Staphylococcus aureus]	3.6893	0.00110914	0.0021599
vatE [Enterococcus faecium]	3.67094	9.30659e-05	0.000187824
lmrD [Lactococcus lactis]	3.53612	0.000357734	0.00070908
vanF [Paenibacillus popilliae ATCC 14706]	2.49716	0.00755501	0.0135259
vanYD [Enterococcus faecium]	2.33968	0.00929589	0.0161226
novA [Streptomyces niveus]	1.95544	0.00811515	0.0142981
msbA [Escherichia coli str. K-12 substr. MG1655]	1.79521	0.00669631	0.0123882
tet37 [uncultured bacterium]	-3.22597	0.00414297	0.00779441
cmeB [Campylobacter jejuni subsp. doylei 269.97]	-3.40141	0.00196853	0.00376736
cepA beta-lactamase [Bacteroides fragilis]	-5.97696	0.0259766	0.04436

## Sheet: h. fosfo ctrl v. 48 hrs
ARG	log2FC	P.Value	FDR
tetO [Campylobacter jejuni]	19.0377	5.48465e-11	2.89903e-10
tet32 [Escherichia coli]	16.8244	5.05051e-16	5.60606e-14
vanRG [Enterococcus faecalis]	16.4491	5.83931e-12	4.515e-11
vanRD [Enterococcus faecium]	16.2092	9.62713e-13	9.53227e-12
tet(40) [uncultured bacterium]	16.0593	7.27453e-15	3.33357e-13
vanRA [Enterococcus faecium]	13.7593	2.70389e-13	4.28759e-12
vanSD [Enterococcus faecium]	13.7308	1.20128e-14	3.33357e-13
vanG [Enterococcus faecalis]	13.5634	6.0981e-12	4.515e-11
vanRC [Enterococcus gallinarum]	12.7576	7.97435e-12	5.20678e-11
vanRI [Desulfitobacterium hafniense Y51]	12.7336	3.10428e-11	1.72288e-10
tet(W/N/W) [uncultured bacterium IN-02]	12.0397	3.7474e-13	5.19951e-12
vanYG1 [Enterococcus faecalis]	12.0302	7.10105e-12	4.92635e-11
Bifidobacterium adolescentis rpoB conferring resistance to rifampicin [Bifidobacterium adolescentis ATCC 15703]	12.0042	7.38297e-14	1.63902e-12
Nocardia rifampin resistant beta-subunit of RNA polymerase (rpoB2) [Nocardia farcinica IFM 10152]	11.9571	1.08423e-14	3.33357e-13
LlmA 23S ribosomal RNA methyltransferase [Paenibacillus sp. LC231]	11.9304	1.0883e-11	6.71117e-11
vanSG [Enterococcus faecalis]	11.6706	1.20101e-10	5.55465e-10
tetW [Butyrivibrio fibrisolvens]	11.3916	1.92689e-13	3.56475e-12
ANT(6)-Ib [Campylobacter fetus subsp. fetus]	11.1537	0.00257051	0.00491942
efrB [Enterococcus faecium]	10.8665	7.20971e-11	3.62431e-10
vanVB [Enterococcus faecalis V583]	10.8476	5.30993e-13	5.89403e-12
vanTG [Enterococcus faecalis]	10.7944	2.81333e-09	1.04093e-08
vanSN [Enterococcus faecium]	10.591	1.02859e-09	4.07762e-09
bcrA [Bacillus licheniformis]	10.3782	1.03052e-12	9.53227e-12
tet44 [Campylobacter fetus subsp. fetus]	10.3367	1.51747e-11	8.86522e-11
vanSA [Enterococcus faecium]	9.82727	5.03633e-13	5.89403e-12
lsaB [Staphylococcus sciuri]	9.46094	6.10136e-12	4.515e-11
mupA [Staphylococcus aureus]	8.84903	8.01338e-10	3.29439e-09
AAC(6')-Iih [Enterococcus durans]	8.20929	8.09123e-08	2.30289e-07
arlR [Staphylococcus aureus subsp. aureus str. Newman]	7.7631	1.82823e-08	5.63703e-08
arlR [Bacillales]	7.74643	1.69859e-08	5.38697e-08
efrA [Enterococcus faecium]	7.66908	7.50983e-11	3.62431e-10
vanYB [Enterococcus faecalis]	7.36834	5.95601e-10	2.64447e-09
ugd [Escherichia coli str. K-12 substr. MG1655]	7.22734	1.12268e-09	4.29716e-09
Streptomyces rishiriensis parY mutant conferring resistance to aminocoumarin [Streptomyces rishiriensis]	6.80837	1.56038e-07	4.33005e-07
vanRN [Enterococcus faecium]	6.68635	1.91501e-08	5.74502e-08
tet(35) [Vibrio harveyi]	6.63011	7.72486e-05	0.000161785
vanXYC [Enterococcus gallinarum]	6.60277	1.07504e-08	3.61605e-08
macB [Neisseria gonorrhoeae]	6.37905	7.96921e-08	2.30289e-07
vanWG [Enterococcus faecalis]	6.34546	1.65644e-07	4.4845e-07
tetA(60) [uncultured bacterium]	6.26184	6.28818e-10	2.68457e-09
vanSC [Enterococcus gallinarum]	6.25487	7.35138e-07	1.85455e-06
vanXD [Enterococcus faecium]	6.17001	2.95927e-06	6.98892e-06
vanHD [Enterococcus faecium]	6.10378	9.78454e-06	2.12958e-05
vanRL [Enterococcus faecalis]	6.08493	1.92808e-06	4.65253e-06
rphB [Paenibacillus sp. LC231]	6.04711	1.17742e-08	3.84393e-08
mefB [Escherichia coli]	5.89269	6.09601e-09	2.11455e-08
tetM [Staphylococcus aureus subsp. aureus ST398]	5.78738	5.0514e-09	1.80873e-08
vanD [Enterococcus faecium]	5.67896	6.12243e-05	0.00013069
tmrB [Bacillus subtilis subsp. subtilis str. 168]	5.62864	3.81775e-07	9.85513e-07
mel [Streptococcus pyogenes]	5.59334	4.80173e-06	1.06598e-05
TaeA [Paenibacillus sp. LC231]	5.42055	8.14715e-07	2.00963e-06
vanSL [Enterococcus faecalis]	5.1394	4.71455e-06	1.06598e-05
tetB(P) [Clostridium perfringens]	5.09844	3.83661e-06	8.87216e-06
mupB [Staphylococcus aureus]	4.34398	3.43522e-07	9.07881e-07
vatE [Enterococcus faecium]	3.79278	9.48102e-05	0.000194888
Bifidobacteria intrinsic ileS conferring resistance to mupirocin [Bifidobacterium bifidum PRL2010]	3.5573	0.000242364	0.000489134
vatB [Staphylococcus aureus]	3.50408	0.00212589	0.00413989
lmrD [Lactococcus lactis]	3.3463	0.000759015	0.00150448
catB10 [Pseudomonas aeruginosa]	2.78121	0.00655673	0.0121299
vanF [Paenibacillus popilliae ATCC 14706]	2.48467	0.00957622	0.0174256
vanYD [Enterococcus faecium]	2.26705	0.0135449	0.0238649
novA [Streptomyces niveus]	1.80079	0.0157649	0.0269217
msbA [Escherichia coli str. K-12 substr. MG1655]	1.62616	0.0145567	0.0252468
cmeB [Campylobacter jejuni subsp. doylei 269.97]	-2.62181	0.0131252	0.0234984
tet37 [uncultured bacterium]	-3.49938	0.0030101	0.00566307

## Sheet: i. fosfo ctrl v. 72 hrs
ARG	log2FC	P.Value	FDR
tetO [Campylobacter jejuni]	18.9127	5.35769e-11	2.7032e-10
tet32 [Escherichia coli]	16.8274	4.51156e-16	5.00783e-14
vanRG [Enterococcus faecalis]	16.3153	5.82045e-12	4.30714e-11
vanRD [Enterococcus faecium]	16.2264	8.51362e-13	7.87509e-12
tet(40) [uncultured bacterium]	16.0672	6.47381e-15	3.20311e-13
vanRA [Enterococcus faecium]	13.7687	2.40203e-13	3.80893e-12
vanSD [Enterococcus faecium]	13.7362	1.07051e-14	3.20311e-13
vanG [Enterococcus faecalis]	13.5821	5.37471e-12	4.27913e-11
vanRI [Desulfitobacterium hafniense Y51]	12.9197	2.31432e-11	1.28445e-10
vanRC [Enterococcus gallinarum]	12.7766	7.01904e-12	4.58302e-11
tet(W/N/W) [uncultured bacterium IN-02]	12.0505	3.31997e-13	4.60646e-12
vanYG1 [Enterococcus faecalis]	12.0367	6.32617e-12	4.38878e-11
LlmA 23S ribosomal RNA methyltransferase [Paenibacillus sp. LC231]	11.9445	9.619e-12	5.93172e-11
Nocardia rifampin resistant beta-subunit of RNA polymerase (rpoB2) [Nocardia farcinica IFM 10152]	11.8002	1.15427e-14	3.20311e-13
vanSG [Enterococcus faecalis]	11.69	1.0565e-10	4.88631e-10
Bifidobacterium adolescentis rpoB conferring resistance to rifampicin [Bifidobacterium adolescentis ATCC 15703]	11.5661	1.0741e-13	2.38451e-12
tetW [Butyrivibrio fibrisolvens]	11.4007	1.70888e-13	3.16144e-12
efrB [Enterococcus faecium]	11.1294	4.77268e-11	2.5227e-10
vanVB [Enterococcus faecalis V583]	10.8549	4.71851e-13	5.23754e-12
bcrA [Bacillus licheniformis]	10.7691	5.71918e-13	5.77117e-12
vanSN [Enterococcus faecium]	10.6074	9.07865e-10	3.73233e-09
tet44 [Campylobacter fetus subsp. fetus]	10.4867	1.13158e-11	6.61082e-11
vanTG [Enterococcus faecalis]	10.4113	3.96598e-09	1.46741e-08
vanSA [Enterococcus faecium]	9.83519	4.46758e-13	5.23754e-12
lsaB [Staphylococcus sciuri]	9.47128	5.3971e-12	4.27913e-11
AAC(6')-Iih [Enterococcus durans]	8.21719	7.23591e-08	2.11365e-07
mupA [Staphylococcus aureus]	7.97807	2.63047e-09	1.00683e-08
efrA [Enterococcus faecium]	7.66828	6.75434e-11	3.2597e-10
arlR [Staphylococcus aureus subsp. aureus str. Newman]	7.43871	2.76975e-08	8.30924e-08
arlR [Bacillales]	7.42193	2.57777e-08	7.94814e-08
vanYB [Enterococcus faecalis]	7.38012	5.2505e-10	2.33122e-09
ugd [Escherichia coli str. K-12 substr. MG1655]	7.05134	1.37533e-09	5.45218e-09
vanRN [Enterococcus faecium]	6.98724	1.01004e-08	3.27854e-08
vanXYC [Enterococcus gallinarum]	6.75901	7.27758e-09	2.44791e-08
tet(35) [Vibrio harveyi]	6.63935	7.03105e-05	0.000147254
vanWG [Enterococcus faecalis]	6.36387	1.44995e-07	4.12679e-07
vanRL [Enterococcus faecalis]	6.28616	1.2201e-06	2.94415e-06
vanSC [Enterococcus gallinarum]	6.27593	6.4271e-07	1.62138e-06
tetA(60) [uncultured bacterium]	6.26137	5.66154e-10	2.41704e-09
vanXD [Enterococcus faecium]	6.19363	2.58685e-06	6.10938e-06
vanHD [Enterococcus faecium]	6.13134	8.53673e-06	1.85799e-05
Streptomyces rishiriensis parY mutant conferring resistance to aminocoumarin [Streptomyces rishiriensis]	6.09736	5.09984e-07	1.31647e-06
rphB [Paenibacillus sp. LC231]	6.06052	1.03377e-08	3.27854e-08
macB [Neisseria gonorrhoeae]	5.96136	1.60703e-07	4.45951e-07
mefB [Escherichia coli]	5.90334	5.37401e-09	1.86411e-08
tetM [Staphylococcus aureus subsp. aureus ST398]	5.78195	4.60554e-09	1.64908e-08
vanD [Enterococcus faecium]	5.711	5.34084e-05	0.000114006
tmrB [Bacillus subtilis subsp. subtilis str. 168]	5.63151	3.44303e-07	9.09943e-07
mel [Streptococcus pyogenes]	5.59568	4.36408e-06	9.88598e-06
TaeA [Paenibacillus sp. LC231]	5.40812	7.59907e-07	1.87444e-06
vanSL [Enterococcus faecalis]	5.15735	4.14431e-06	9.58373e-06
tetB(P) [Clostridium perfringens]	4.84933	6.01613e-06	1.33558e-05
mupB [Staphylococcus aureus]	4.41095	2.60801e-07	7.0607e-07
Bifidobacteria intrinsic ileS conferring resistance to mupirocin [Bifidobacterium bifidum PRL2010]	3.81459	0.000118791	0.000239742
vatE [Enterococcus faecium]	3.79858	8.6278e-05	0.000177349
vatB [Staphylococcus aureus]	3.73104	0.0012458	0.00242602
lmrD [Lactococcus lactis]	3.2529	0.000890796	0.00176569
vanF [Paenibacillus popilliae ATCC 14706]	2.48764	0.00904894	0.0164661
vanYD [Enterococcus faecium]	2.28431	0.0123957	0.0221922
catB10 [Pseudomonas aeruginosa]	2.14396	0.0260907	0.0445549
msbA [Escherichia coli str. K-12 substr. MG1655]	2.09884	0.00282676	0.00531814
novA [Streptomyces niveus]	1.83755	0.0135033	0.0237916
tet37 [uncultured bacterium]	-3.02026	0.00746994	0.0138194
cmeB [Campylobacter jejuni subsp. doylei 269.97]	-3.33572	0.00273666	0.00523739
cepA beta-lactamase [Bacteroides fragilis]	-6.58305	0.0183286	0.0317886
