# Supplementary material for: The effect of antibiotics on the gut microbiome: a metagenomics analysis of microbial shift and gut antibiotic resistance in antibiotic treated mice
Source: BMC Genomics. 2020 Mar 30;21:263. doi: 10.1186/s12864-020-6665-2 (PMC7106814; doi:10.1186/s12864-020-6665-2)
Supplement: Supplementary file 4 — Additional file 4: Supplementary Table 4. Ampicillin species relative abundance. [file 12864_2020_6665_MOESM4_ESM.xlsx]

## Sheet: Amp - species rel. abundance
	Control						24 hrs			48 hrs				72 hrs
species	control_55	control_56	control_58	control_61	control_62	control_64	24hrs_14	24hrs_17	24hrs_18	48hrs_31	48hrs_33	48hrs_34	48hrs_35	72hrs_51	72hrs_53	72hrs_54
Enterorhabdus_caecimuris	0	0	0.04226	0	0	0	0	0	0	0	0	0	0	0	0	0
Bacteroides_ovatus	5.89093	20.2119	15.3977	10.0404	0.2071	1.12589	0	2.67354	18.9086	0	0	0	0	0	0	0
Parabacteroides_goldsteinii	22.6286	6.78981	46.505	38.8777	3.5195	10.9181	0	7.86486	26.8605	0	0	0	0	0	0	0
Alistipes_shahii	0	0	21.9089	1.01205	0	0.69939	0	0.62265	1.3466	0	0	0	0	0	0	0
Mucispirillum_schaedleri	0	9.46336	3.71123	0	67.5949	0	0	69.1562	19.2034	0.66579	0	0	0	0	0	0
Deinococcus_unclassified	0	0.20126	0	0	0	0	0	0	0.02902	0	0	0	0	0	0	0
Enterococcus_faecalis	0	0	0.00313	0	0	0	0	0	0	0	0	0	0	0	0	0
Lactobacillus_johnsonii	0	0	0	0	0	0	0	0	0	0	0	0	0	0	0	0
Lactobacillus_murinus	0.36819	1.43336	4.75755	2.03412	3.83283	15.6904	11.6785	0.93452	0.29631	0	0	0	0	0	0	0
Lactobacillus_reuteri	0	0	0.049	0	0.31701	0	0	0.70162	0	0	0	0	0	0	0	0
Streptococcus_thermophilus	0	0	0	0	0	0	0	0	0	0.2522	0	0	0	0	0.18581	0
Candidatus_Arthromitus_unclassified	0.10457	1.00466	0.00508	0.13011	0.3069	0.6133	0	0.31696	0	0	0	0	0	0	0	0
Eubacterium_plexicaudatum	0.188	1.08745	0	1.23665	0.90077	2.9349	0	0.31629	0.05491	0	0	0	0	0	0	0
Ruminococcus_torques	4.85554	7.70023	0	7.82304	2.77505	9.85218	0	2.17317	1.48059	0	0	0	0	0	0	0
Butyrivibrio_unclassified	0.30117	1.0882	0	0.75809	0.14188	0.37088	0	0.17264	0.3785	0	0	0	0	0	0	0
Dorea_sp_5_2	0	0	0	0	0	9.69532	0	0	0	0	0	0	0	0	0	0
Dorea_unclassified	6.55773	0.22972	0.00555	30.5738	2.3785	0	0	3.69179	0.01656	0	0	0	0	0	0	0
Lachnospiraceae_bacterium_3_1_46FAA	2.22042	8.59863	0.06745	1.67855	1.83493	6.46754	0	4.25795	0.36689	0	0	0	0	0	0	0
Lachnospiraceae_bacterium_8_1_57FAA	8.71975	0	0	0	0	0	0	0	0.07224	0	0	0	0	0	0	0
Roseburia_unclassified	0.01096	0	0	0	0	0.11789	0	0	0.00546	0	0	0	0	0	0	0
Oscillibacter_sp_1_3	29.9148	37.7133	0	0	0	0	0	0	12.7723	0	0	0	0	0	0	0
Oscillibacter_unclassified	0	0	0.00287	3.30492	1.96335	6.77055	0	4.88388	0	0	0	0	0	0	0	0
Peptostreptococcaceae_noname_unclassified	0.21535	0	0.02363	0	0.34462	0.87392	0	0	0.07661	0	0	0	0	0	0	0
Anaerotruncus_sp_G3_2012	2.79901	0	0	0	9.63834	31.867	0	0	3.54438	0	0	0	0	0	0	0
Anaerotruncus_unclassified	0	0.54986	0.01207	1.9298	0	0	0	1.78727	0	0	0	0	0	0	0	0
Subdoligranulum_unclassified	0.58812	0.13189	0.02346	0	0.08556	0.86788	0	0.44668	0.11412	0	0	0	0	0	0	0
Mitsuokella_unclassified	0.22001	0	0.01207	0.23631	0	0.4464	0	0	0	0	0	0	0	0	0	0
Escherichia_coli	12.868	2.29403	2.97351	0	0	0	0	0	14.2451	0	0	0	0	6.67458	4.98149	0.30997
Escherichia_unclassified	1.06546	1.02109	0.12261	0	0	0	0	0	0.04677	0	0	0	0	2.18127	0	0.38011
Klebsiella_oxytoca	0	0	0	0	0	0	0	0	0	0	0	0	43.9061	0	0	0
Klebsiella_unclassified	0	0	0	0	0	0	0	0	0	0	0	0	10.7245	0	0	0
Acinetobacter_pittii_calcoaceticus_nosocomialis	0	0	0	0	0	0	0	0	0	0.43862	21.4462	0	0	15.131	0	0
Acinetobacter_unclassified	0.07912	0	0	0	0	0	0	0	0	0.69115	1.78447	0	0	3.78419	0.08879	0
Acinetobacter_ursingii	0	0	0	0	0	0	0	0	0	0	0	0	0	0	1.34618	0.94411
Pseudomonas_unclassified	0	0	0	0	0	0	0	0	0	0	0	0	0	0	0	0
Akkermansia_muciniphila	0	0	4.24782	0	0	0	0	0	0	0	0	0	0	0	0	0
Plasmodium_berghei	0	0	0	0	0.05496	0	0	0	0	15.5844	5.89071	8.49218	2.45716	5.66049	6.4233	4.0366
Eimeria_tenella	0	0	0	0	0	0	0	0	0	0.50017	0	0	0	0.01696	0	0
Bombyx_mori_nucleopolyhedrovirus	0	0	0	0	0	0	0	0	0	0.3786	0	0	0.13928	0	0	0
Sepik_virus	0	0	0	0	0	0	0	0	0	0	0	0	0.07471	0.23382	0	0.12754
Algerian_watermelon_mosaic_virus	0	0	0	0	0	0	0	0	0	0	0.16104	0	0	0	0	0
Onion_yellow_dwarf_virus	0	0	0	0	0	0	0	0	0	0.39383	0	0	0	0	0	0
Mouse_mammary_tumor_virus	0.2346	0	0.03603	0	0.75085	0	0	0	0	22.9614	40.007	47.0944	15.7547	25.3878	35.0968	24.0338
Koala_retrovirus	0	0	0	0	0	0	0	0	0	5.87429	0	0	0	0	0	0
Murine_osteosarcoma_virus	0.16967	0	0.09307	0.36448	0	0.68853	0	0	0.18108	0	0	0	0	0	0	68.2847
Spleen_focus_forming_virus	0	0	0	0	3.35291	0	88.3215	0	0	16.2752	24.0607	39.5548	26.9435	37.4774	37.7649	0
Malvastrum_leaf_curl_Philippines_betasatellite	0	0	0	0	0	0	0	0	0	0	0	0	0	0	7.15457	0
Sauropus_leaf_curl_disease_associated_DNA_beta	0	0	0	0	0	0	0	0	0	35.9843	6.64974	4.85861	0	3.45257	6.95813	1.88324
