# Supplementary material for: The effect of antibiotics on the gut microbiome: a metagenomics analysis of microbial shift and gut antibiotic resistance in antibiotic treated mice
Source: BMC Genomics. 2020 Mar 30;21:263. doi: 10.1186/s12864-020-6665-2 (PMC7106814; doi:10.1186/s12864-020-6665-2)
Supplement: Supplementary file 5 — Additional file 5: Supplementary Table 5. Ciprofloxacin species relative abundance. [file 12864_2020_6665_MOESM5_ESM.xlsx]

## Sheet: metaphlan_abund_cipro
	Control				24 hrs				48 hrs				72 hrs
species	control_N2	control_N3	control_N4	control_55	24hrs_6	24hrs_7	24hrs_8	24hrs_9	48hrs_42	48hrs_43	48hrs_44	48hrs_45	72hrs_50	72hrs_51	72hrs_54
Acinetobacter_johnsonii	0	0	0	0	0	0	0	0	0	0	0	0	0	0	0
Alistipes_shahii	0	0	0	6.92992	0	0	0.00613	0	0	0	0	0	0	0	0
Anaerotruncus_sp_G3_2012	0	5.44822	0	0	0	0	0	0	0	0	0	0	0	0	0
Anaerotruncus_unclassified	1.85186	0	0.17902	0.07497	0	0	0.00743	0	0	0	0	0	0	0	0
Bacteroides_ovatus	0.78356	1.05791	0.40115	45.6712	0.06661	0	98.8569	0.55939	0	0	0	0	0.92035	0	0
Butyrivibrio_unclassified	0	0.68941	0	0	0	0	0	0	0	0	0	0	0	0	0
Candidatus_Arthromitus_unclassified	0.15918	0.32677	0.17474	0	0	0	0	0	0	0	0	0	0	0	0
Cellulophaga_unclassified	0	0	0	0	0	0	0	0	0	0	0	0	0	0	0
Coprobacillus_unclassified	0	0	0	0	0	0	0	0	0	0	0	0	0	0	0
Dorea_unclassified	3.3197	0.11922	0	0	0	0	0	0	0	0	0	0	0	0	0
Eimeria_tenella	0	0	0	0	0.08953	0	0	0	0	0	0	0	0	0	0
Enterococcus_avium	0	0	0	0	0	0	0	0	0	0	0	0	0	0	0
Enterococcus_faecalis	0	0	0	0	0.23968	0	0	0	0	0	0	0	0	0	0
Enterococcus_gallinarum	0	0	0	0	0	0	0	0	0	0	0	0	0	0	0
Enterococcus_phage_phiFL4A	0	0	0	0	0	13.1197	0	0	0	0	0	0	0	0	0
Escherichia_coli	0	0	0	1.03437	0	0	0	0	0	0	0	0	0	0	0
Escherichia_unclassified	0	0	0	0.43668	0	0	0	0	0	0	0	0	0.77684	0.05559	0
Eubacterium_plexicaudatum	0.24284	0.35412	0.05894	0.01349	0	0	0	0	0	0	0	0	0	0	0
Eubacterium_sp_14_2	0	0	0	0	0	0	0	0	0	0	0	0	0	0	0
Gammapapillomavirus_8	0	0	0	0	0	0	0	0	0	0	0	0	2.8396	0	0
Human_adenovirus_D	0	0	0	0	0	0	0	0	0	0	0	0	0.10726	0	0
Koala_retrovirus	0	0	0	0	0	0	0	0	0	0	0	0	0	0	0
Lachnospiraceae_bacterium_3_1_46FAA	5.32783	5.11164	0.62629	0.21287	0	0	0	0	0	0	0	0	0	0	0
Lactobacillus_johnsonii	0.62509	0.91204	0.04724	0.07487	10.5349	6.64758	0.19568	0.89652	0	0	0.20188	2.04972	1.85371	80.5058	6.69155
Lactobacillus_murinus	0.7673	0.68986	0.02752	0	0.19228	11.6479	0	3.84945	0	0	0	0	0	0	0
Lactobacillus_reuteri	1.01354	0.82716	0.04702	0	1.72172	14.3363	0.03839	2.99544	0	0.35429	4.17564	0.52084	0.6473	0.19625	0.35293
Mitsuokella_unclassified	0	0.26174	0	0	0	0	0	0	0	0	0	0	0	0	0
Mouse_mammary_tumor_virus	3.21941	4.24242	10.4136	1.98428	41.2274	21.8581	0.20562	29.562	57.3982	52.7196	32.1193	78.6216	51.0193	13.5711	26.3053
Mucispirillum_schaedleri	1.89269	2.46196	48.6251	21.8233	0.0184	0.0274	0.07433	2.06904	0	0.77991	0	0	0	0.00691	0
Murine_osteosarcoma_virus	9.14699	12.1112	24.2856	0	0	0	0.60697	59.0624	0	0	62.893	0	0	0	66.2971
Onion_yellow_dwarf_virus	0	0	0	0	0	0	0	0	0	0	0	0	0	0	0
Oscillibacter_sp_1_3	68.1081	61.5732	14.1343	4.97199	0	0	0	0	0	0	0	0	0	0	0
Oscillibacter_unclassified	0	0	0	0	0	0	0	0	0	0	0	0	0	0	0
Parabacteroides_goldsteinii	0.20608	0.36215	0.56099	16.2357	0	0.11156	0.00858	0	0	0	0	0	0.34158	0	0
Plasmodium_berghei	0	0.28554	0.13954	0.03981	6.9367	3.53795	0	0.5872	8.06649	6.7688	0.61022	1.92882	6.97501	1.47587	0.35311
Proteus_mirabilis	0	0	0	0	0	0	0	0	0	0	0	0	0	0	0
Roseburia_unclassified	0	0	0	0	0	0	0	0	0	0	0	0	0	0	0
Ruminococcaceae_bacterium_D16	0	0.02264	0	0	0	0	0	0	0	0	0	0	0	0	0
Ruminococcus_torques	2.54969	2.88832	0.27889	0	0	0	0	0	0	0	0	0	0	0	0
Sauropus_leaf_curl_disease_associated_DNA_beta	0	0	0	0	3.26156	2.42208	0	0	3.778	28.3765	0	0	0	2.42735	0
Spleen_focus_forming_virus	0	0	0	0.4842	35.4039	26.2915	0	0	30.7573	11.0009	0	16.879	34.5191	1.64679	0
Subdoligranulum_unclassified	0.78611	0.25443	0	0.01236	0	0	0	0	0	0	0	0	0	0	0
