# Supplementary material for: The effect of antibiotics on the gut microbiome: a metagenomics analysis of microbial shift and gut antibiotic resistance in antibiotic treated mice
Source: BMC Genomics. 2020 Mar 30;21:263. doi: 10.1186/s12864-020-6665-2 (PMC7106814; doi:10.1186/s12864-020-6665-2)
Supplement: Supplementary file 6 — Additional file 6: Supplementary Table 6. Fosfomycin relative abundance. [file 12864_2020_6665_MOESM6_ESM.xlsx]

## Sheet: metaphlan_abund_fosfo
	Control				24 hrs				48 hrs				72 hrs
species	control_N1	control_N2	control_55	control_56	24hrs_1	24hrs_2	24hrs_3	24hrs_4	48hrs_37	48hrs_38	48hrs_39	48hrs_40	72hrs_46	72hrs_47	72hrs_48	72hrs_49
Bacteroides_ovatus	3.15467	11.6519	36.4403	6.08393	0.16069	45.2785	37.0045	98.2971	0.15561	1.33674	10.8009	1.64335	13.4137	4.32972	61.2854	30.8792
Parabacteroides_goldsteinii	4.59697	9.31957	22.9797	1.25254	99.4512	49.7995	62.0782	0.10274	99.6919	98.5022	88.2452	98.1395	85.1705	88.8096	17.8535	69.0862
Alistipes_shahii	0	0	1.76697	0	0.00151	4.7828	0.86997	0.37671	0	0.13028	0	0.11845	1.23615	6.51251	20.5271	0.0002
Alistipes_unclassified	0	0	0	0	0	0	0	0	0	0	0	0	0	0	0	0.00072
Cellulophaga_unclassified	0	0	0	0	0	0	0	0.00722	0	0	0	0	0	0	0	0
Mucispirillum_schaedleri	0	52.2264	0	1.52872	0	0	0	0	0	0	0	0	0	0	0	0
Lactobacillus_johnsonii	0.96417	0.18622	0	1.66922	0	0	0	0.0808	0.00803	0	0.00157	0	0	0	0	0.00803
Lactobacillus_murinus	1.51225	0.18651	1.39018	5.93888	0.15577	0.09756	0.02129	0.86098	0.0405	0.01686	0.02777	0.03362	0.15561	0.22704	0.25569	0.01714
Lactobacillus_reuteri	1.02601	0.25744	0.27157	2.02494	0	0	0.00045	0.07837	0	0	0.0018	0	0	0	0.01125	0.00332
Candidatus_Arthromitus_unclassified	0.99632	0.24951	0.45155	1.11082	0	0	0	0	0	0	0	0	0	0	0	0
Eubacterium_plexicaudatum	0.25835	0.16945	2.68888	0.34775	0	0	0	0	0	0	0	0	0	0	0	0
Ruminococcus_torques	3.97685	1.08526	1.79502	0.27636	0	0	0	0	0	0	0	0	0	0	0	0
Butyrivibrio_unclassified	0.30096	0	0.44407	0.5652	0	0	0	0	0	0	0	0	0	0	0	0
Dorea_unclassified	3.09087	3.60166	6.38532	0.04033	0	0	0	0	0	0	0	0	0	0	0	0
Lachnospiraceae_bacterium_3_1_46FAA	4.61642	2.51922	4.29506	3.9164	0	0	0	0	0	0	0	0	0	0	0	0
Roseburia_unclassified	0	0	0	0.0159	0	0	0	0	0	0	0	0	0	0	0	0
Oscillibacter_sp_1_3	61.8881	0	0	49.7896	0	0	0	0	0	0	0	0	0	0	0	0
Oscillibacter_unclassified	0	3.58675	9.76257	0	0	0	0	0	0	0	0	0	0	0	0	0
Anaerotruncus_sp_G3_2012	0	10.9913	10.7754	4.71415	0	0	0	0	0	0	0	0	0	0	0	0
Anaerotruncus_unclassified	2.10256	0	0	0	0	0	0	0	0	0	0	0	0	0	0	0
Subdoligranulum_unclassified	1.05097	0.04183	0.55343	0.34083	0	0	0	0	0	0	0	0	0	0	0	0
Mitsuokella_unclassified	0	0.08605	0	0	0	0	0	0	0	0	0	0	0	0	0	0
Comamonas_unclassified	0	0	0	0	0	0	0	0	0	0	0	0	0	0	0	0.00144
Escherichia_coli	0	0	0	0.07574	0	0	0	0	0	0	0.65137	0	0	0	0	0
Escherichia_unclassified	0	0	0	0	0	0	0	0	0	0	0.21034	0	0	0	0	0
Klebsiella_oxytoca	0	0	0	0	0	0.02312	0	0	0	0	0	0	0	0	0	0
Klebsiella_unclassified	0	0	0	0	0	0.00845	0	0	0	0	0	0	0	0	0	0
Plasmodium_berghei	0.22314	0.15855	0	0.76066	0.00175	0	0	0.003	0	0	0	0.00428	0	0	0	0
Mouse_mammary_tumor_virus	2.45948	1.02774	0	8.30017	0.05528	0	0	0.04399	0.02425	0	0.01179	0.0183	0	0.03643	0.02228	0
Murine_osteosarcoma_virus	7.78195	2.65456	0	0	0.17381	0.01011	0.02557	0.14913	0.07972	0.01394	0.02983	0.04254	0.02412	0.08469	0.04476	0.00376
Spleen_focus_forming_virus	0	0	0	10.0174	0	0	0	0	0	0	0	0	0	0	0	0
Sauropus_leaf_curl_disease_associated_DNA_beta	0	0	0	1.23046	0	0	0	0	0	0	0.0194	0	0	0	0	0
